# Supplementary material for: Controlling and synchronizing a fractional-order chaotic system using stability theory of a time-varying fractional-order system
Source: PLoS One. 2018 Mar 30;13(3):e0194112. doi: 10.1371/journal.pone.0194112 (PMC5877833; doi:10.1371/journal.pone.0194112)
Supplement: S1 Data — (ZIP) [file pone.0194112.s001.zip]

Archive with 3 entries (2 files):
- data/Fig1.xlsx
- data/Fig2.xlsx
- data/
