# Supplementary material for: Controlling and synchronizing a fractional-order chaotic system using stability theory of a time-varying fractional-order system
Source: PLoS One. 2018 Mar 30;13(3):e0194112. doi: 10.1371/journal.pone.0194112 (PMC5877833; doi:10.1371/journal.pone.0194112)
Supplement: S1 Data — (ZIP) [file pone.0194112.s001.zip › data/Fig1.xlsx]

## Sheet: Sheet1
The state variable x1 of fractional-order Lü chaotic system state with robust controller changes with time
Time(s)	The state variable x1 of fractional-order Lü chaotic system with Robust Controller
0	-19.3182
0.0322061	-19.2472
0.0644122	-19.1761
0.0966184	-19.1051
0.128824	-18.9631
0.161031	14.6307
0.193237	14.5597
0.225443	14.4886
0.257649	14.4176
0.289855	-9.94318
0.322061	-10.0142
0.354267	-10.0852
0.386473	-10.4403
0.41868	2.41477
0.450886	2.55682
0.483092	2.69886
0.515298	2.84091
0.547504	8.80682
0.57971	8.87784
0.611916	8.94886
0.644122	9.01989
0.676329	8.16761
0.708535	7.31534
0.740741	7.24432
0.772947	7.1733
0.805153	6.46307
0.837359	5.53977
0.869565	5.6108
0.901771	5.68182
0.933977	8.66477
0.966184	11.4347
0.99839	11.5057
1.0306	11.5057
1.0628	14.0625
1.09501	7.52841
1.12721	7.31534
1.15942	7.10227
1.19163	6.8892
1.22383	-8.02557
1.25604	-8.09659
1.28824	-8.16761
1.32045	-10.2273
1.35266	-8.4517
1.38486	-8.38068
1.41707	-8.30966
1.44928	-4.82955
1.48148	-0.923295
1.51369	-0.852273
1.54589	-0.78125
1.5781	-0.710227
1.61031	1.5625
1.64251	1.63352
1.67472	1.70455
1.70692	1.77557
1.73913	10.0142
1.77134	10.2273
1.80354	10.4403
1.83575	21.946
1.86795	8.94886
1.90016	8.38068
1.93237	7.8125
1.96457	-16.0511
1.99678	-2.84091
2.02899	-2.41477
2.06119	-2.05966
2.0934	12.7131
2.1256	3.69318
2.15781	3.33807
2.19002	3.125
2.22222	2.84091
2.25443	-9.09091
2.28663	-7.74148
2.31884	-7.67045
2.35105	-7.52841
2.38325	-7.31534
2.41546	2.76989
2.44767	2.84091
2.47987	2.91193
2.51208	5.68182
2.54428	10.0142
2.57649	10.0852
2.6087	10.1563
2.6409	13.8494
2.67311	9.80114
2.70531	9.65909
2.73752	9.51705
2.76973	6.67614
2.80193	-5.82386
2.83414	-5.89489
2.86634	-5.96591
2.89855	-10.7955
2.93076	-10.4403
2.96296	-10.3693
2.99517	-10.2983
3.02738	-6.25
3.05958	-2.34375
3.09179	-2.27273
3.12399	-2.2017
3.1562	-2.13068
3.18841	2.41477
3.22061	2.4858
3.25282	2.55682
3.28502	6.25
3.31723	12.2869
3.34944	12.5
3.38164	12.7131
3.41385	19.3892
3.44605	3.90625
3.47826	3.55114
3.51047	3.125
3.54267	-13.5653
3.57488	-6.74716
3.60709	-6.46307
3.63929	-6.17898
3.6715	9.87216
3.7037	9.30398
3.73591	9.23295
3.76812	9.16193
3.80032	9.09091
3.83253	9.01989
3.86473	-2.2017
3.89694	-2.27273
3.92915	-2.34375
3.96135	-5.68182
3.99356	-9.16193
4.02576	-9.23295
4.05797	-9.30398
4.09018	-12.7131
4.12238	-9.51705
4.15459	-9.375
4.1868	-9.16193
4.219	-0.284091
4.25121	4.40341
4.28341	4.47443
4.31562	4.54545
4.34783	4.61648
4.38003	11.9318
4.41224	12.0028
4.44444	12.0739
4.47665	12.429
4.50886	4.19034
4.54106	4.0483
4.57327	3.90625
4.60548	0.852273
4.63768	-5.53977
4.66989	-5.6108
4.70209	-5.68182
4.7343	-13.8494
4.76651	-13.7784
4.79871	-13.7074
4.83092	-13.6364
4.86312	-7.38636
4.89533	0.497159
4.92754	0.710227
4.95974	0.994318
4.99195	3.48011
5.02415	10.2273
5.05636	10.2983
5.08857	10.3693
5.12077	10.4403
5.15298	5.11364
5.18519	5.04261
5.21739	4.97159
5.2496	2.27273
5.2818	0.0710227
5.31401	0
5.34622	-0.0710227
5.37842	-1.06534
5.41063	-2.13068
5.44283	-2.2017
5.47504	-2.27273
5.50725	-2.34375
5.53945	-7.10227
5.57166	-15.3409
5.60386	-15.554
5.63607	-15.8381
5.66828	-22.5142
5.70048	7.24432
5.73269	7.74148
5.7649	8.30966
5.7971	17.1875
5.82931	-9.87216
5.86151	-10.1563
5.89372	-10.5114
5.92593	-13.2813
5.95813	7.31534
5.99034	7.52841
6.02254	7.74148
6.05475	10.1563
6.08696	0.284091
6.11916	0.142045
6.15137	0
6.18357	-4.40341
6.21578	-7.74148
6.24799	-7.8125
6.28019	-7.88352
6.3124	-7.95455
6.34461	-6.81818
6.37681	-6.74716
6.40902	-6.67614
6.44122	-6.32102
6.47343	-6.60511
6.50564	-6.67614
6.53784	-6.74716
6.57005	-8.52273
6.60225	-11.0795
6.63446	-11.1506
6.66667	-11.2216
6.69887	-11.5767
6.73108	-5.11364
6.76329	-5.04261
6.79549	-4.97159
6.8277	-0.710227
6.8599	3.26705
6.89211	3.33807
6.92432	3.40909
6.95652	8.30966
6.98873	12.9972
7.02093	13.1392
7.05314	13.2813
7.08535	13.4943
7.11755	16.6193
7.14976	3.19602
7.18196	2.84091
7.21417	2.62784
7.24638	-11.0085
7.27858	-10.0852
7.31079	-10.0852
7.343	-10.0142
7.3752	0
7.40741	2.98295
7.43961	3.05398
7.47182	3.125
7.50403	7.38636
7.53623	10.5824
7.56844	10.6534
7.60064	10.7244
7.63285	12.1449
7.66506	7.88352
7.69726	7.8125
7.72947	7.74148
7.76167	0.497159
7.79388	-3.26705
7.82609	-3.33807
7.85829	-3.40909
7.8905	-6.96023
7.92271	-12.0028
7.95491	-12.1449
7.98712	-12.2159
8.01932	-14.4176
8.05153	-4.82955
8.08374	-4.61648
8.11594	-4.40341
8.14815	-4.19034
8.18035	9.65909
8.21256	9.73011
8.24477	9.80114
8.27697	10.1563
8.30918	5.11364
8.34138	5.04261
8.37359	4.97159
8.4058	2.34375
8.438	-0.213068
8.47021	-0.284091
8.50242	-0.355114
8.53462	-1.98864
8.56683	-4.11932
8.59903	-4.19034
8.63124	-4.26136
8.66345	-4.33239
8.69565	-13.2102
8.72786	-20.6676
8.76006	-20.7386
8.79227	-20.8097
8.82448	-20.8097
8.85668	15.0568
8.88889	15.1278
8.9211	15.1989
8.9533	15.483
8.98551	-10.5824
9.01771	-10.6534
9.04992	-10.7244
9.08213	-11.2216
9.11433	4.75852
9.14654	4.82955
9.17874	4.97159
9.21095	8.52273
9.24316	7.03125
9.27536	6.96023
9.30757	6.8892
9.33977	4.54545
9.37198	1.98864
9.40419	1.98864
9.43639	1.91761
9.4686	1.5625
9.50081	2.98295
9.53301	3.05398
9.56522	3.125
9.59742	5.68182
9.62963	15.0568
9.66184	15.3409
9.69404	15.554
9.72625	21.0938
9.75845	-3.90625
9.79066	-4.40341
9.82287	-4.97159
9.85507	-14.9148
9.88728	2.27273
9.91948	2.55682
9.95169	2.91193
9.9839	5.39773
10.0161	-0.355114
10.0483	-0.284091
10.0805	-0.284091
10.1127	-0.213068
10.1449	-0.142045
10.1771	-0.0710227
10.2093	0
10.2415	0.0710227
10.2738	0.142045
10.306	0.142045
10.3382	0.142045
10.3704	0.142045
10.4026	0.142045
10.4348	0.142045
10.467	0.142045
10.4992	0.142045
10.5314	0.142045
10.5636	0.142045
10.5958	0.142045
10.628	0.142045
10.6602	0.142045
10.6924	0.142045
10.7246	0.142045
10.7568	0.142045
10.789	0.142045
10.8213	0.142045
10.8535	0.142045
10.8857	0.142045
10.9179	0.142045
10.9501	0.142045
10.9823	0.142045
11.0145	0.142045
11.0467	0.142045
11.0789	0.142045
11.1111	0.142045
11.1433	0.142045
11.1755	0.142045
11.2077	0.142045
11.2399	0.142045
11.2721	0.142045
11.3043	0.142045
11.3366	0.142045
11.3688	0.142045
11.401	0.142045
11.4332	0.142045
11.4654	0.142045
11.4976	0.142045
11.5298	0.142045
11.562	0.142045
11.5942	0.142045
11.6264	0.142045
11.6586	0.142045
11.6908	0.142045
11.723	0.142045
11.7552	0.142045
11.7874	0.142045
11.8196	0.142045
11.8519	0.142045
11.8841	0.142045
11.9163	0.142045
11.9485	0.142045
11.9807	0.142045
12.0129	0.142045
12.0451	0.142045
12.0773	0.142045
12.1095	0.142045
12.1417	0.142045
12.1739	0.142045
12.2061	0.142045
12.2383	0.142045
12.2705	0.142045
12.3027	0.142045
12.3349	0.142045
12.3671	0.142045
12.3994	0.142045
12.4316	0.142045
12.4638	0.142045
12.496	0.142045
12.5282	0.142045
12.5604	0.142045
12.5926	0.142045
12.6248	0.142045
12.657	0.142045
12.6892	0.142045
12.7214	0.142045
12.7536	0.142045
12.7858	0.142045
12.818	0.142045
12.8502	0.142045
12.8824	0.142045
12.9147	0.142045
12.9469	0.142045
12.9791	0.142045
13.0113	0.142045
13.0435	0.142045
13.0757	0.142045
13.1079	0.142045
13.1401	0.142045
13.1723	0.142045
13.2045	0.142045
13.2367	0.142045
13.2689	0.142045
13.3011	0.142045
13.3333	0.142045
13.3655	0.142045
13.3977	0.142045
13.43	0.142045
13.4622	0.142045
13.4944	0.142045
13.5266	0.142045
13.5588	0.142045
13.591	0.142045
13.6232	0.142045
13.6554	0.142045
13.6876	0.142045
13.7198	0.142045
13.752	0.142045
13.7842	0.142045
13.8164	0.142045
13.8486	0.142045
13.8808	0.142045
13.913	0.142045
13.9452	0.142045
13.9775	0.142045
14.0097	0.142045
14.0419	0.142045
14.0741	0.142045
14.1063	0.142045
14.1385	0.142045
14.1707	0.142045
14.2029	0.142045
14.2351	0.142045
14.2673	0.142045
14.2995	0.142045
14.3317	0.142045
14.3639	0.142045
14.3961	0.142045
14.4283	0.142045
14.4605	0.142045
14.4928	0.142045
14.525	0.142045
14.5572	0.142045
14.5894	0.142045
14.6216	0.142045
14.6538	0.142045
14.686	0.142045
14.7182	0.142045
14.7504	0.142045
14.7826	0.142045
14.8148	0.142045
14.847	0.142045
14.8792	0.142045
14.9114	0.142045
14.9436	0.142045
14.9758	0.142045
15.0081	0.142045
15.0403	0.142045
15.0725	0.142045
15.1047	0.142045
15.1369	0.142045
15.1691	0.142045
15.2013	0.142045
15.2335	0.142045
15.2657	0.142045
15.2979	0.142045
15.3301	0.142045
15.3623	0.142045
15.3945	0.142045
15.4267	0.142045
15.4589	0.142045
15.4911	0.142045
15.5233	0.142045
15.5556	0.142045
15.5878	0.142045
15.62	0.142045
15.6522	0.142045
15.6844	0.142045
15.7166	0.142045
15.7488	0.142045
15.781	0.142045
15.8132	0.142045
15.8454	0.142045
15.8776	0.142045
15.9098	0.142045
15.942	0.142045
15.9742	0.142045
16.0064	0.142045
16.0386	0.142045
16.0709	0.142045
16.1031	0.142045
16.1353	0.142045
16.1675	0.142045
16.1997	0.142045
16.2319	0.142045
16.2641	0.142045
16.2963	0.142045
16.3285	0.142045
16.3607	0.142045
16.3929	0.142045
16.4251	0.142045
16.4573	0.142045
16.4895	0.142045
16.5217	0.142045
16.5539	0.142045
16.5862	0.142045
16.6184	0.142045
16.6506	0.142045
16.6828	0.142045
16.715	0.142045
16.7472	0.142045
16.7794	0.142045
16.8116	0.142045
16.8438	0.142045
16.876	0.142045
16.9082	0.142045
16.9404	0.142045
16.9726	0.142045
17.0048	0.142045
17.037	0.142045
17.0692	0.142045
17.1014	0.142045
17.1337	0.142045
17.1659	0.142045
17.1981	0.142045
17.2303	0.142045
17.2625	0.142045
17.2947	0.142045
17.3269	0.142045
17.3591	0.142045
17.3913	0.142045
17.4235	0.142045
17.4557	0.142045
17.4879	0.142045
17.5201	0.142045
17.5523	0.142045
17.5845	0.142045
17.6167	0.142045
17.649	0.142045
17.6812	0.142045
17.7134	0.142045
17.7456	0.142045
17.7778	0.142045
17.81	0.142045
17.8422	0.142045
17.8744	0.142045
17.9066	0.142045
17.9388	0.142045
17.971	0.142045
18.0032	0.142045
18.0354	0.142045
18.0676	0.142045
18.0998	0.142045
18.132	0.142045
18.1643	0.142045
18.1965	0.142045
18.2287	0.142045
18.2609	0.142045
18.2931	0.142045
18.3253	0.142045
18.3575	0.142045
18.3897	0.142045
18.4219	0.142045
18.4541	0.142045
18.4863	0.142045
18.5185	0.142045
18.5507	0.142045
18.5829	0.142045
18.6151	0.142045
18.6473	0.142045
18.6795	0.142045
18.7118	0.142045
18.744	0.142045
18.7762	0.142045
18.8084	0.142045
18.8406	0.142045
18.8728	0.142045
18.905	0.142045
18.9372	0.142045
18.9694	0.142045
19.0016	0.142045
19.0338	0.142045
19.066	0.142045
19.0982	0.142045
19.1304	0.142045
19.1626	0.142045
19.1948	0.142045
19.2271	0.142045
19.2593	0.142045
19.2915	0.142045
19.3237	0.142045
19.3559	0.142045
19.3881	0.142045
19.4203	0.142045
19.4525	0.142045
19.4847	0.142045
19.5169	0.142045
19.5491	0.142045
19.5813	0.142045
19.6135	0.142045
19.6457	0.142045
19.6779	0.142045
19.7101	0.142045
19.7424	0.142045
19.7746	0.142045
19.8068	0.142045
19.839	0.142045
19.8712	0.142045
19.9034	0.142045
19.9356	0.142045
19.9678	0.142045
20	0.142045
20.0322	0.142045
20.0644	0.142045
20.0966	0.142045

## Sheet: Sheet2
The state variable x2 of fractional-order Lü chaotic system state with robust controller changes with time
Time(s)	The state variable x2 of fractional-order Lü chaotic system with Robust Controller
0	-22.2301
0.0322061	-16.1222
0.0644122	-15.554
0.0966184	-15.0568
0.128824	17.6847
0.161031	14.0625
0.193237	13.7074
0.225443	13.3523
0.257649	-12.358
0.289855	-11.8608
0.322061	-11.7898
0.354267	-11.7188
0.386473	-9.94318
0.41868	5.75284
0.450886	5.82386
0.483092	5.89489
0.515298	5.96591
0.547504	9.30398
0.57971	9.23295
0.611916	9.16193
0.644122	9.09091
0.676329	7.74148
0.708535	6.17898
0.740741	6.10795
0.772947	6.03693
0.805153	5.18466
0.837359	5.82386
0.869565	5.89489
0.901771	5.96591
0.933977	8.59375
0.966184	13.6364
0.99839	13.7074
1.0306	13.7784
1.0628	14.9148
1.09501	2.2017
1.12721	1.98864
1.15942	1.77557
1.19163	-1.77557
1.22383	-10.0142
1.25604	-10.0852
1.28824	-10.1563
1.32045	-10.7244
1.35266	-6.53409
1.38486	-6.46307
1.41707	-6.39205
1.44928	-1.70455
1.48148	-0.0710227
1.51369	0
1.54589	0.0710227
1.5781	1.20739
1.61031	2.41477
1.64251	2.4858
1.67472	2.55682
1.70692	7.74148
1.73913	14.7727
1.77134	14.9148
1.80354	15.1989
1.83575	24.7159
1.86795	-5.82386
1.90016	-6.46307
1.93237	-7.03125
1.96457	-20.2415
1.99678	8.52273
2.02899	8.87784
2.06119	9.23295
2.0934	9.65909
2.1256	15.483
2.15781	-3.7642
2.19002	-4.0483
2.22222	-4.33239
2.25443	-10.4403
2.28663	-5.53977
2.31884	-5.46875
2.35105	-5.25568
2.38325	2.41477
2.41546	4.6875
2.44767	4.75852
2.47987	4.82955
2.51208	7.67045
2.54428	12.2159
2.57649	12.2869
2.6087	12.358
2.6409	14.3466
2.67311	5.53977
2.70531	5.3267
2.73752	5.11364
2.76973	1.49148
2.80193	-8.02557
2.83414	-8.09659
2.86634	-8.16761
2.89855	-11.0085
2.93076	-9.87216
2.96296	-9.80114
2.99517	-9.73011
3.02738	-3.125
3.05958	-0.639205
3.09179	-0.568182
3.12399	-0.497159
3.1562	1.63352
3.18841	3.55114
3.22061	3.62216
3.25282	3.69318
3.28502	9.01989
3.31723	16.9744
3.34944	17.2585
3.38164	17.4716
3.41385	21.5909
3.44605	-7.74148
3.47826	-8.09659
3.51047	-8.4517
3.54267	-16.2642
3.57488	0.426136
3.60709	0.78125
3.63929	1.13636
3.6715	1.49148
3.7037	11.2926
3.73591	7.45739
3.76812	7.38636
3.80032	7.24432
3.83253	0.355114
3.86473	-4.40341
3.89694	-4.47443
3.92915	-4.54545
3.96135	-7.38636
3.99356	-11.1506
4.02576	-11.2216
4.05797	-11.2926
4.09018	-13.5653
4.12238	-6.10795
4.15459	-5.89489
4.1868	-5.68182
4.219	1.42045
4.25121	6.60511
4.28341	6.67614
4.31562	6.74716
4.34783	12.9972
4.38003	12.9261
4.41224	12.8551
4.44444	12.7841
4.47665	10.5824
4.50886	0.568182
4.54106	0.497159
4.57327	0.355114
4.60548	-3.7642
4.63768	-7.24432
4.66989	-7.31534
4.70209	-7.45739
4.7343	-14.8438
4.76651	-14.6307
4.79871	-14.5597
4.83092	-14.4886
4.86312	-8.23864
4.89533	4.97159
4.92754	5.11364
4.95974	5.18466
4.99195	11.0085
5.02415	10.7244
5.05636	10.6534
5.08857	10.5824
5.12077	7.45739
5.15298	3.19602
5.18519	3.125
5.21739	3.05398
5.2496	2.98295
5.2818	1.20739
5.31401	-0.497159
5.34622	-0.568182
5.37842	-0.639205
5.41063	-2.27273
5.44283	-3.33807
5.47504	-3.40909
5.50725	-3.48011
5.53945	-14.7017
5.57166	-21.733
5.60386	-21.946
5.63607	-22.1591
5.66828	-24.929
5.70048	20.1705
5.73269	20.3835
5.7649	20.5966
5.7971	21.6619
5.82931	-16.5483
5.86151	-16.4773
5.89372	-16.4063
5.92593	12.1449
5.95813	12.0739
5.99034	12.0028
6.02254	11.9318
6.05475	-0.639205
6.08696	-3.83523
6.11916	-3.90625
6.15137	-3.97727
6.18357	-8.23864
6.21578	-8.16761
6.24799	-8.09659
6.28019	-8.02557
6.3124	-7.31534
6.34461	-6.53409
6.37681	-6.46307
6.40902	-6.39205
6.44122	-6.03693
6.47343	-7.1733
6.50564	-7.24432
6.53784	-7.31534
6.57005	-9.58807
6.60225	-11.8608
6.63446	-11.7898
6.66667	-11.7188
6.69887	-5.96591
6.73108	-2.05966
6.76329	-1.98864
6.79549	-1.91761
6.8277	-1.84659
6.8599	1.77557
6.89211	4.6875
6.92432	4.75852
6.95652	4.82955
6.98873	8.80682
7.02093	16.4773
7.05314	16.6193
7.08535	16.7614
7.11755	17.9688
7.14976	-4.61648
7.18196	-4.82955
7.21417	-5.11364
7.24638	-12.1449
7.27858	-8.09659
7.31079	-7.95455
7.343	-7.8125
7.3752	0.0710227
7.40741	5.25568
7.43961	5.3267
7.47182	5.39773
7.50403	8.30966
7.53623	12.2159
7.56844	12.2869
7.60064	12.358
7.63285	12.7131
7.66506	4.75852
7.69726	4.54545
7.72947	4.33239
7.76167	-1.84659
7.79388	-4.97159
7.82609	-5.04261
7.85829	-5.11364
7.8905	-10.7244
7.92271	-14.7017
7.95491	-14.7727
7.98712	-14.8438
8.01932	-15.483
8.05153	1.06534
8.08374	1.27841
8.11594	1.49148
8.14815	10.7244
8.18035	10.7244
8.21256	10.6534
8.24477	10.5824
8.27697	5.68182
8.30918	3.19602
8.34138	3.05398
8.37359	2.91193
8.4058	2.76989
8.438	0.710227
8.47021	-1.06534
8.50242	-1.13636
8.53462	-1.20739
8.56683	-3.62216
8.59903	-6.17898
8.63124	-6.39205
8.66345	-6.46307
8.69565	-23.2955
8.72786	-21.733
8.76006	-21.4489
8.79227	-21.1648
8.82448	19.1051
8.85668	17.4716
8.88889	17.1875
8.9211	16.9034
8.9533	-13.5653
8.98551	-13.2102
9.01771	-13.1392
9.04992	-13.0682
9.08213	-12.9972
9.11433	8.30966
9.14654	8.38068
9.17874	8.4517
9.21095	9.09091
9.24316	5.68182
9.27536	5.6108
9.30757	5.53977
9.33977	1.5625
9.37198	1.5625
9.40419	1.63352
9.43639	1.70455
9.4686	2.76989
9.50081	3.83523
9.53301	3.90625
9.56522	3.97727
9.59742	11.0085
9.62963	20.5966
9.66184	20.8097
9.69404	21.0227
9.72625	23.2955
9.75845	-15.625
9.79066	-15.8381
9.82287	-16.1222
9.85507	-18.5369
9.88728	11.0085
9.91948	10.6534
9.95169	10.2273
9.9839	9.94318
10.0161	-1.34943
10.0483	-0.0710227
10.0805	0
10.1127	0.0710227
10.1449	0.142045
10.1771	0.142045
10.2093	0.142045
10.2415	0.142045
10.2738	0.142045
10.306	0.142045
10.3382	0.142045
10.3704	0.142045
10.4026	0.142045
10.4348	0.142045
10.467	0.142045
10.4992	0.142045
10.5314	0.142045
10.5636	0.142045
10.5958	0.142045
10.628	0.142045
10.6602	0.142045
10.6924	0.142045
10.7246	0.142045
10.7568	0.142045
10.789	0.142045
10.8213	0.142045
10.8535	0.142045
10.8857	0.142045
10.9179	0.142045
10.9501	0.142045
10.9823	0.142045
11.0145	0.142045
11.0467	0.142045
11.0789	0.142045
11.1111	0.142045
11.1433	0.142045
11.1755	0.142045
11.2077	0.142045
11.2399	0.142045
11.2721	0.142045
11.3043	0.142045
11.3366	0.142045
11.3688	0.142045
11.401	0.142045
11.4332	0.142045
11.4654	0.142045
11.4976	0.142045
11.5298	0.142045
11.562	0.142045
11.5942	0.142045
11.6264	0.142045
11.6586	0.142045
11.6908	0.142045
11.723	0.142045
11.7552	0.142045
11.7874	0.142045
11.8196	0.142045
11.8519	0.142045
11.8841	0.142045
11.9163	0.142045
11.9485	0.142045
11.9807	0.142045
12.0129	0.142045
12.0451	0.142045
12.0773	0.142045
12.1095	0.142045
12.1417	0.142045
12.1739	0.142045
12.2061	0.142045
12.2383	0.142045
12.2705	0.142045
12.3027	0.142045
12.3349	0.142045
12.3671	0.142045
12.3994	0.142045
12.4316	0.142045
12.4638	0.142045
12.496	0.142045
12.5282	0.142045
12.5604	0.142045
12.5926	0.142045
12.6248	0.142045
12.657	0.142045
12.6892	0.142045
12.7214	0.142045
12.7536	0.142045
12.7858	0.142045
12.818	0.142045
12.8502	0.142045
12.8824	0.142045
12.9147	0.142045
12.9469	0.142045
12.9791	0.142045
13.0113	0.142045
13.0435	0.142045
13.0757	0.142045
13.1079	0.142045
13.1401	0.142045
13.1723	0.142045
13.2045	0.142045
13.2367	0.142045
13.2689	0.142045
13.3011	0.142045
13.3333	0.142045
13.3655	0.142045
13.3977	0.142045
13.43	0.142045
13.4622	0.142045
13.4944	0.142045
13.5266	0.142045
13.5588	0.142045
13.591	0.142045
13.6232	0.142045
13.6554	0.142045
13.6876	0.142045
13.7198	0.142045
13.752	0.142045
13.7842	0.142045
13.8164	0.142045
13.8486	0.142045
13.8808	0.142045
13.913	0.142045
13.9452	0.142045
13.9775	0.142045
14.0097	0.142045
14.0419	0.142045
14.0741	0.142045
14.1063	0.142045
14.1385	0.142045
14.1707	0.142045
14.2029	0.142045
14.2351	0.142045
14.2673	0.142045
14.2995	0.142045
14.3317	0.142045
14.3639	0.142045
14.3961	0.142045
14.4283	0.142045
14.4605	0.142045
14.4928	0.142045
14.525	0.142045
14.5572	0.142045
14.5894	0.142045
14.6216	0.142045
14.6538	0.142045
14.686	0.142045
14.7182	0.142045
14.7504	0.142045
14.7826	0.142045
14.8148	0.142045
14.847	0.142045
14.8792	0.142045
14.9114	0.142045
14.9436	0.142045
14.9758	0.142045
15.0081	0.142045
15.0403	0.142045
15.0725	0.142045
15.1047	0.142045
15.1369	0.142045
15.1691	0.142045
15.2013	0.142045
15.2335	0.142045
15.2657	0.142045
15.2979	0.142045
15.3301	0.142045
15.3623	0.142045
15.3945	0.142045
15.4267	0.142045
15.4589	0.142045
15.4911	0.142045
15.5233	0.142045
15.5556	0.142045
15.5878	0.142045
15.62	0.142045
15.6522	0.142045
15.6844	0.142045
15.7166	0.142045
15.7488	0.142045
15.781	0.142045
15.8132	0.142045
15.8454	0.142045
15.8776	0.142045
15.9098	0.142045
15.942	0.142045
15.9742	0.142045
16.0064	0.142045
16.0386	0.142045
16.0709	0.142045
16.1031	0.142045
16.1353	0.142045
16.1675	0.142045
16.1997	0.142045
16.2319	0.142045
16.2641	0.142045
16.2963	0.142045
16.3285	0.142045
16.3607	0.142045
16.3929	0.142045
16.4251	0.142045
16.4573	0.142045
16.4895	0.142045
16.5217	0.142045
16.5539	0.142045
16.5862	0.142045
16.6184	0.142045
16.6506	0.142045
16.6828	0.142045
16.715	0.142045
16.7472	0.142045
16.7794	0.142045
16.8116	0.142045
16.8438	0.142045
16.876	0.142045
16.9082	0.142045
16.9404	0.142045
16.9726	0.142045
17.0048	0.142045
17.037	0.142045
17.0692	0.142045
17.1014	0.142045
17.1337	0.142045
17.1659	0.142045
17.1981	0.142045
17.2303	0.142045
17.2625	0.142045
17.2947	0.142045
17.3269	0.142045
17.3591	0.142045
17.3913	0.142045
17.4235	0.142045
17.4557	0.142045
17.4879	0.142045
17.5201	0.142045
17.5523	0.142045
17.5845	0.142045
17.6167	0.142045
17.649	0.142045
17.6812	0.142045
17.7134	0.142045
17.7456	0.142045
17.7778	0.142045
17.81	0.142045
17.8422	0.142045
17.8744	0.142045
17.9066	0.142045
17.9388	0.142045
17.971	0.142045
18.0032	0.142045
18.0354	0.142045
18.0676	0.142045
18.0998	0.142045
18.132	0.142045
18.1643	0.142045
18.1965	0.142045
18.2287	0.142045
18.2609	0.142045
18.2931	0.142045
18.3253	0.142045
18.3575	0.142045
18.3897	0.142045
18.4219	0.142045
18.4541	0.142045
18.4863	0.142045
18.5185	0.142045
18.5507	0.142045
18.5829	0.142045
18.6151	0.142045
18.6473	0.142045
18.6795	0.142045
18.7118	0.142045
18.744	0.142045
18.7762	0.142045
18.8084	0.142045
18.8406	0.142045
18.8728	0.142045
18.905	0.142045
18.9372	0.142045
18.9694	0.142045
19.0016	0.142045
19.0338	0.142045
19.066	0.142045
19.0982	0.142045
19.1304	0.142045
19.1626	0.142045
19.1948	0.142045
19.2271	0.142045
19.2593	0.142045
19.2915	0.142045
19.3237	0.142045
19.3559	0.142045
19.3881	0.142045
19.4203	0.142045
19.4525	0.142045
19.4847	0.142045
19.5169	0.142045
19.5491	0.142045
19.5813	0.142045
19.6135	0.142045
19.6457	0.142045
19.6779	0.142045
19.7101	0.142045
19.7424	0.142045
19.7746	0.142045
19.8068	0.142045
19.839	0.142045
19.8712	0.142045
19.9034	0.142045
19.9356	0.142045
19.9678	0.142045
20	0.142045
20.0322	0.142045
20.0644	0.142045
20.0966	0.142045

## Sheet: Sheet3
The state variable x3 of fractional-order Lü chaotic system state with robust controller changes with time
Time(s)	The state variable x3 of fractional-order Lü chaotic system with Robust Controller
0	17.8977
0.0324675	38.8494
0.0649351	39.0625
0.0974026	39.3466
0.12987	41.0511
0.162338	34.375
0.194805	38.9915
0.227273	39.0625
0.25974	39.6307
0.292208	32.3864
0.324675	32.8125
0.357143	32.8835
0.38961	33.2386
0.422078	25.6392
0.454545	25.5682
0.487013	25.4972
0.519481	23.2244
0.551948	23.5085
0.584416	23.5795
0.616883	23.6506
0.649351	24.0057
0.681818	23.1534
0.714286	23.0824
0.746753	23.0114
0.779221	21.5909
0.811688	18.9631
0.844156	18.892
0.876623	18.821
0.909091	18.1818
0.941558	21.5199
0.974026	21.6619
1.00649	21.804
1.03896	21.946
1.07143	30.9659
1.1039	29.1903
1.13636	29.0483
1.16883	28.9063
1.2013	22.9403
1.23377	23.2955
1.26623	23.3665
1.2987	23.4375
1.33117	26.2074
1.36364	25.8523
1.3961	25.8523
1.42857	25.7813
1.46104	21.875
1.49351	18.608
1.52597	18.5369
1.55844	18.4659
1.59091	15.9801
1.62338	12.7841
1.65584	12.7131
1.68831	12.642
1.72078	11.1506
1.75325	14.6307
1.78571	14.7727
1.81818	14.9148
1.85065	43.608
1.88312	38.4233
1.91558	38.2102
1.94805	37.9972
1.98052	44.0341
2.01299	36.5767
2.04545	38.0682
2.07792	37.9261
2.11039	39.0625
2.14286	33.4517
2.17532	33.3807
2.20779	33.3097
2.24026	30.6108
2.27273	29.2614
2.30519	29.1903
2.33766	29.1193
2.37013	22.1591
2.4026	20.3125
2.43506	20.2415
2.46753	20.1705
2.5	19.0341
2.53247	21.2358
2.56494	21.3778
2.5974	21.5199
2.62987	21.6619
2.66234	30.3977
2.69481	29.1193
2.72727	28.9773
2.75974	28.9063
2.79221	22.0881
2.82468	22.1591
2.85714	22.2301
2.88961	22.3011
2.92208	25.2131
2.95455	26.6335
2.98701	26.7045
3.01948	26.7756
3.05195	26.7756
3.08442	20.8807
3.11688	20.8097
3.14935	20.7386
3.18182	17.6847
3.21429	14.4176
3.24675	14.3466
3.27922	14.2756
3.31169	13.7074
3.34416	21.3778
3.37662	21.6619
3.40909	21.946
3.44156	39.3466
3.47403	33.1676
3.50649	33.0966
3.53896	33.0256
3.57143	37.7131
3.6039	32.8835
3.63636	32.7415
3.66883	32.5994
3.7013	30.9659
3.73377	29.5455
3.76623	29.4744
3.7987	29.4034
3.83117	23.4375
3.86364	20.5966
3.8961	20.5256
3.92857	20.4545
3.96104	19.6023
3.99351	22.3722
4.02597	22.4432
4.05844	22.5142
4.09091	29.5455
4.12338	28.196
4.15584	28.125
4.18831	28.054
4.22078	27.983
4.25325	20.3835
4.28571	20.4545
4.31818	20.5256
4.35065	20.5966
4.38312	23.3665
4.41558	26.7045
4.44805	26.8466
4.48052	26.9886
4.51299	28.4801
4.54545	23.3665
4.57792	23.2955
4.61039	23.2244
4.64286	18.679
4.67532	18.75
4.70779	18.821
4.74026	18.892
4.77273	22.5142
4.80519	30.8239
4.83766	30.8949
4.87013	30.9659
4.9026	31.25
4.93506	23.6506
4.96753	23.5795
5	23.5085
5.03247	23.1534
5.06494	26.0653
5.0974	26.1364
5.12987	26.2074
5.16234	26.2784
5.19481	21.733
5.22727	21.6619
5.25974	21.5909
5.29221	20.2415
5.32468	14.4886
5.35714	14.4176
5.38961	14.3466
5.42208	10.6534
5.45455	10.6534
5.48701	10.7244
5.51948	10.7955
5.55195	26.0653
5.58442	33.8778
5.61688	34.446
5.64935	35.0142
5.68182	44.6733
5.71429	43.608
5.74675	43.892
5.77922	44.2472
5.81169	44.4602
5.84416	46.0227
5.87662	38.8494
5.90909	41.4773
5.94156	41.4063
5.97403	33.8068
6.00649	33.9489
6.03896	33.9489
6.07143	33.8778
6.1039	30.0426
6.13636	25.071
6.16883	25
6.2013	24.929
6.23377	24.0057
6.26623	23.3665
6.2987	23.2955
6.33117	23.2244
6.36364	22.3722
6.3961	21.4489
6.42857	21.3778
6.46104	21.3068
6.49351	19.8153
6.52597	20.1705
6.55844	20.2415
6.59091	20.3125
6.62338	23.9347
6.65584	26.5625
6.68831	26.6335
6.72078	26.7045
6.75325	27.6278
6.78571	22.3011
6.81818	22.2301
6.85065	22.1591
6.88312	16.4773
6.91558	16.5483
6.94805	16.6193
6.98052	16.6903
7.01299	26.4915
7.04545	29.9716
7.07792	30.1847
7.11039	30.3977
7.14286	34.8722
7.17532	27.983
7.20779	28.054
7.24026	28.125
7.27273	30.3977
7.30519	28.196
7.33766	28.054
7.37013	27.9119
7.4026	27.7699
7.43506	20.3835
7.46753	20.4545
7.5	20.5256
7.53247	20.5966
7.56494	22.3011
7.5974	25.8523
7.62987	25.9943
7.66234	26.1364
7.69481	28.196
7.72727	24.2188
7.75974	24.1477
7.79221	24.0767
7.82468	18.1818
7.85714	18.2528
7.88961	18.3239
7.92208	18.3949
7.95455	25.4261
7.98701	29.1903
8.01948	29.4034
8.05195	29.4744
8.08442	32.1023
8.11688	25.071
8.14935	25
8.18182	24.929
8.21429	24.2898
8.24675	26.4915
8.27922	26.4205
8.31169	26.3494
8.34416	23.9347
8.37662	20.8807
8.40909	20.8097
8.44156	20.7386
8.47403	17.1875
8.50649	14.2045
8.53896	14.1335
8.57143	14.0625
8.6039	12.2869
8.63636	13.9915
8.66883	14.1335
8.7013	14.2756
8.73377	41.9034
8.76623	40.1989
8.7987	39.9858
8.83117	39.7017
8.86364	41.6193
8.8961	35.5114
8.92857	38.8494
8.96104	38.6364
8.99351	34.446
9.02597	34.5881
9.05844	34.446
9.09091	34.304
9.12338	34.1619
9.15584	29.7585
9.18831	26.7045
9.22078	26.6335
9.25325	26.5625
9.28571	24.2898
9.31818	22.5142
9.35065	22.4432
9.38312	22.3722
9.41558	20.8097
9.44805	15.554
9.48052	15.483
9.51299	15.4119
9.54545	12.2869
9.57792	12.358
9.61039	12.429
9.64286	12.5
9.67532	17.8977
9.70779	40.625
9.74026	40.9091
9.77273	41.1222
9.80519	41.9034
9.83766	41.2642
9.87013	41.1932
9.9026	41.1222
9.93506	29.3324
9.96753	29.2614
10	29.1903
10.0325	29.1193
10.0649	23.7926
10.0974	19.7443
10.1299	19.6733
10.1623	19.6023
10.1948	16.1222
10.2273	13.3523
10.2597	13.2813
10.2922	13.2102
10.3247	11.1506
10.3571	9.16193
10.3896	9.09091
10.4221	9.01989
10.4545	7.38636
10.487	6.10795
10.5195	6.03693
10.5519	5.96591
10.5844	5.18466
10.6169	4.40341
10.6494	4.33239
10.6818	4.26136
10.7143	4.19034
10.7468	3.55114
10.7792	2.98295
10.8117	2.91193
10.8442	2.84091
10.8766	2.4858
10.9091	2.13068
10.9416	2.05966
10.974	1.98864
11.0065	1.91761
11.039	1.84659
11.0714	1.77557
11.1039	1.70455
11.1364	1.34943
11.1688	0.994318
11.2013	0.923295
11.2338	0.852273
11.2662	0.78125
11.2987	0.710227
11.3312	0.639205
11.3636	0.568182
11.3961	0.568182
11.4286	0.568182
11.461	0.568182
11.4935	0.568182
11.526	0.568182
11.5584	0.568182
11.5909	0.568182
11.6234	0.568182
11.6558	0.568182
11.6883	0.497159
11.7208	0.426136
11.7532	0.355114
11.7857	0.284091
11.8182	0.284091
11.8506	0.284091
11.8831	0.284091
11.9156	0.284091
11.9481	0.284091
11.9805	0.284091
12.013	0.284091
12.0455	0.284091
12.0779	0.284091
12.1104	0.284091
12.1429	0.284091
12.1753	0.284091
12.2078	0.284091
12.2403	0.284091
12.2727	0.284091
12.3052	0.284091
12.3377	0.284091
12.3701	0.284091
12.4026	0.284091
12.4351	0.284091
12.4675	0.284091
12.5	0.284091
12.5325	0.284091
12.5649	0.284091
12.5974	0.284091
12.6299	0.284091
12.6623	0.284091
12.6948	0.284091
12.7273	0.284091
12.7597	0.284091
12.7922	0.284091
12.8247	0.284091
12.8571	0.284091
12.8896	0.284091
12.9221	0.284091
12.9545	0.284091
12.987	0.284091
13.0195	0.284091
13.0519	0.284091
13.0844	0.284091
13.1169	0.284091
13.1494	0.284091
13.1818	0.284091
13.2143	0.284091
13.2468	0.284091
13.2792	0.284091
13.3117	0.284091
13.3442	0.284091
13.3766	0.284091
13.4091	0.284091
13.4416	0.284091
13.474	0.284091
13.5065	0.284091
13.539	0.284091
13.5714	0.284091
13.6039	0.284091
13.6364	0.284091
13.6688	0.284091
13.7013	0.284091
13.7338	0.284091
13.7662	0.284091
13.7987	0.284091
13.8312	0.284091
13.8636	0.284091
13.8961	0.284091
13.9286	0.284091
13.961	0.284091
13.9935	0.284091
14.026	0.284091
14.0584	0.284091
14.0909	0.284091
14.1234	0.284091
14.1558	0.284091
14.1883	0.284091
14.2208	0.284091
14.2532	0.284091
14.2857	0.284091
14.3182	0.284091
14.3506	0.284091
14.3831	0.284091
14.4156	0.284091
14.4481	0.284091
14.4805	0.284091
14.513	0.284091
14.5455	0.284091
14.5779	0.284091
14.6104	0.284091
14.6429	0.284091
14.6753	0.284091
14.7078	0.284091
14.7403	0.284091
14.7727	0.284091
14.8052	0.284091
14.8377	0.284091
14.8701	0.284091
14.9026	0.284091
14.9351	0.284091
14.9675	0.284091
15	0.284091
15.0325	0.284091
15.0649	0.284091
15.0974	0.284091
15.1299	0.284091
15.1623	0.284091
15.1948	0.284091
15.2273	0.284091
15.2597	0.284091
15.2922	0.284091
15.3247	0.284091
15.3571	0.284091
15.3896	0.284091
15.4221	0.284091
15.4545	0.284091
15.487	0.284091
15.5195	0.284091
15.5519	0.284091
15.5844	0.284091
15.6169	0.284091
15.6494	0.284091
15.6818	0.284091
15.7143	0.284091
15.7468	0.284091
15.7792	0.284091
15.8117	0.284091
15.8442	0.284091
15.8766	0.284091
15.9091	0.284091
15.9416	0.284091
15.974	0.284091
16.0065	0.284091
16.039	0.284091
16.0714	0.284091
16.1039	0.284091
16.1364	0.284091
16.1688	0.284091
16.2013	0.284091
16.2338	0.284091
16.2662	0.284091
16.2987	0.284091
16.3312	0.284091
16.3636	0.284091
16.3961	0.284091
16.4286	0.284091
16.461	0.284091
16.4935	0.284091
16.526	0.284091
16.5584	0.284091
16.5909	0.284091
16.6234	0.284091
16.6558	0.284091
16.6883	0.284091
16.7208	0.284091
16.7532	0.284091
16.7857	0.284091
16.8182	0.284091
16.8506	0.284091
16.8831	0.284091
16.9156	0.284091
16.9481	0.284091
16.9805	0.284091
17.013	0.284091
17.0455	0.284091
17.0779	0.284091
17.1104	0.284091
17.1429	0.284091
17.1753	0.284091
17.2078	0.284091
17.2403	0.284091
17.2727	0.284091
17.3052	0.284091
17.3377	0.284091
17.3701	0.284091
17.4026	0.284091
17.4351	0.284091
17.4675	0.284091
17.5	0.284091
17.5325	0.284091
17.5649	0.284091
17.5974	0.284091
17.6299	0.284091
17.6623	0.284091
17.6948	0.284091
17.7273	0.284091
17.7597	0.284091
17.7922	0.284091
17.8247	0.284091
17.8571	0.284091
17.8896	0.284091
17.9221	0.284091
17.9545	0.284091
17.987	0.284091
18.0195	0.284091
18.0519	0.284091
18.0844	0.284091
18.1169	0.284091
18.1494	0.284091
18.1818	0.284091
18.2143	0.284091
18.2468	0.284091
18.2792	0.284091
18.3117	0.284091
18.3442	0.284091
18.3766	0.284091
18.4091	0.284091
18.4416	0.284091
18.474	0.284091
18.5065	0.284091
18.539	0.284091
18.5714	0.284091
18.6039	0.284091
18.6364	0.284091
18.6688	0.284091
18.7013	0.284091
18.7338	0.284091
18.7662	0.284091
18.7987	0.284091
18.8312	0.284091
18.8636	0.284091
18.8961	0.284091
18.9286	0.284091
18.961	0.284091
18.9935	0.284091
19.026	0.284091
19.0584	0.284091
19.0909	0.284091
19.1234	0.284091
19.1558	0.284091
19.1883	0.284091
19.2208	0.284091
19.2532	0.284091
19.2857	0.284091
19.3182	0.284091
19.3506	0.284091
19.3831	0.284091
19.4156	0.284091
19.4481	0.284091
19.4805	0.284091
19.513	0.284091
19.5455	0.284091
19.5779	0.284091
19.6104	0.284091
19.6429	0.284091
19.6753	0.284091
19.7078	0.284091
19.7403	0.284091
19.7727	0.284091
19.8052	0.284091
19.8377	0.284091
19.8701	0.284091
19.9026	0.284091
19.9351	0.284091
19.9675	0.284091
20	0.284091
20.0325	0.284091
20.0649	0.284091
20.0974	0.284091
20.1299	0.284091
