# Supplementary material for: Controlling and synchronizing a fractional-order chaotic system using stability theory of a time-varying fractional-order system
Source: PLoS One. 2018 Mar 30;13(3):e0194112. doi: 10.1371/journal.pone.0194112 (PMC5877833; doi:10.1371/journal.pone.0194112)
Supplement: S1 Data — (ZIP) [file pone.0194112.s001.zip › data/Fig2.xlsx]

## Sheet: Sheet1
The state variable x1 of fractional-order Lü chaotic drive system changes with time
Time(s)	The state variable x1 of fractional-order Lü chaotic drive system
0	4.01302
0.0117188	-11.3716
0.0234375	-11.5182
0.0351563	-11.6647
0.046875	-11.8113
0.0585938	-11.9579
0.0703125	-20.0165
0.0820313	-19.87
0.09375	-19.7235
0.105469	-19.5771
0.117188	-19.4306
0.128906	-4.63208
0.140625	-4.04604
0.152344	-3.60652
0.164063	-3.167
0.175781	-2.874
0.1875	-2.58099
0.199219	12.9501
0.210938	13.0966
0.222656	13.2431
0.234375	13.3896
0.246094	13.9756
0.257813	7.38215
0.269531	7.38211
0.28125	7.23555
0.292969	7.08899
0.304688	6.94243
0.316406	-6.39094
0.328125	-6.53749
0.339844	-6.68405
0.351563	-6.83061
0.363281	-6.97717
0.375	-9.76109
0.386719	-9.61461
0.398438	-9.46813
0.410156	-9.32164
0.421875	-9.17516
0.433594	-3.90048
0.445313	-3.75399
0.457031	-3.60751
0.46875	-3.46103
0.480469	-3.31455
0.492188	2.54622
0.503906	2.6927
0.515625	2.83918
0.527344	2.98567
0.539063	3.13215
0.550781	3.27863
0.5625	6.35551
0.574219	6.502
0.585938	6.64848
0.597656	6.79496
0.609375	6.94144
0.621094	8.55313
0.632813	8.69961
0.644531	8.84609
0.65625	8.99257
0.667969	10.6043
0.679688	10.4577
0.691406	10.3111
0.703125	10.1646
0.714844	10.018
0.726563	9.87146
0.738281	9.72491
0.75	9.57835
0.761719	9.43179
0.773438	9.28523
0.785156	9.13867
0.796875	6.06171
0.808594	5.91515
0.820313	5.76859
0.832031	5.62204
0.84375	5.47548
0.855469	2.39852
0.867188	2.25196
0.878906	2.1054
0.890625	1.95884
0.902344	1.81228
0.914063	1.66573
0.925781	0.200486
0.9375	0.0539276
0.949219	-0.0926307
0.960937	-0.239189
0.972656	-0.385747
0.984375	-0.532306
0.996094	-0.678864
1.00781	-0.825422
1.01953	-0.971981
1.03125	-1.11854
1.04297	-1.2651
1.05469	-1.41166
1.06641	-1.55821
1.07813	-1.70477
1.08984	-1.85133
1.10156	-3.46309
1.11328	-3.60965
1.125	-3.75621
1.13672	-3.90277
1.14844	-4.04932
1.16016	-8.44497
1.17188	-8.59152
1.18359	-8.73808
1.19531	-8.88464
1.20703	-9.0312
1.21875	-20.1668
1.23047	-20.3133
1.24219	-20.4599
1.25391	-20.6064
1.26563	-20.753
1.27734	-22.2182
1.28906	-13.7201
1.30078	-13.1341
1.3125	-12.548
1.32422	-12.255
1.33594	-12.1085
1.34766	12.3603
1.35938	12.5068
1.37109	12.9463
1.38281	13.2393
1.39453	16.3162
1.40625	10.3088
1.41797	9.86921
1.42969	9.57613
1.44141	9.42958
1.45313	9.1365
1.46484	-9.32508
1.47656	-9.47164
1.48828	-9.6182
1.5	-9.61823
1.51172	-11.9626
1.52344	-9.76483
1.53516	-9.47183
1.54688	-9.17883
1.55859	-8.88582
1.57031	-8.4463
1.58203	3.27527
1.59375	3.42175
1.60547	3.56824
1.61719	3.71472
1.62891	3.8612
1.64063	8.98937
1.65234	8.84281
1.66406	8.69625
1.67578	8.54969
1.6875	8.40313
1.69922	8.25658
1.71094	5.17961
1.72266	5.17958
1.73438	5.03302
1.74609	4.88646
1.75781	4.7399
1.76953	0.197739
1.78125	0.0511803
1.79297	-0.095378
1.80469	-0.241936
1.81641	-0.388495
1.82813	-3.46546
1.83984	-3.61201
1.85156	-3.75857
1.86328	-3.90513
1.875	-4.05169
1.88672	-6.39605
1.89844	-6.54261
1.91016	-6.54265
1.92187	-6.6892
1.93359	-6.83576
1.94531	-9.91272
1.95703	-10.0593
1.96875	-10.2058
1.98047	-10.3524
1.99219	-10.499
2.00391	-13.4294
2.01563	-13.2829
2.02734	-13.1364
2.03906	-12.99
2.05078	-12.8435
2.0625	-12.697
2.07422	-10.3527
2.08594	-10.2062
2.09766	-10.0597
2.10938	-9.91326
2.12109	-9.76678
2.13281	-1.70821
2.14453	-1.56172
2.15625	-1.41524
2.16797	-1.26876
2.17969	-1.12228
2.19141	5.61761
2.20313	5.76409
2.21484	5.91057
2.22656	6.05706
2.23828	6.20354
2.25	9.1339
2.26172	9.28039
2.27344	9.42687
2.28516	9.57335
2.29688	9.71983
2.30859	9.86631
2.32031	10.1593
2.33203	9.86624
2.34375	9.42664
2.35547	9.13356
2.36719	8.987
2.37891	8.84044
2.39063	8.69388
2.40234	8.54733
2.41406	8.40077
2.42578	8.25421
2.4375	4.44465
2.44922	4.44461
2.46094	4.29805
2.47266	4.15149
2.48438	4.00493
2.49609	0.927974
2.50781	0.781415
2.51953	0.634857
2.53125	0.488299
2.54297	0.34174
2.55469	0.195182
2.56641	0.0486238
2.57813	-0.0979345
2.58984	-0.244493
2.60156	-0.391051
2.61328	-1.27021
2.625	-1.41677
2.63672	-1.56333
2.64844	-1.70989
2.66016	-1.85644
2.67188	-2.003
2.68359	-2.14956
2.69531	-2.29612
2.70703	-2.29616
2.71875	-2.44271
2.73047	-6.25228
2.74219	-6.39883
2.75391	-6.54539
2.76563	-6.69195
2.77734	-6.83851
2.78906	-6.98507
2.80078	-15.1902
2.8125	-15.3368
2.82422	-15.4834
2.83594	-15.6299
2.84766	-21.4908
2.85938	-20.6117
2.87109	-20.4652
2.88281	-20.3187
2.89453	-20.1722
2.90625	-20.0257
2.91797	2.24528
2.92969	2.6848
2.94141	2.97781
2.95313	3.56385
2.96484	3.85685
2.97656	15.4319
2.98828	15.4319
3	15.2853
3.01172	15.1387
3.02344	14.9922
3.03516	0.0470976
3.04688	-0.0994607
3.05859	-0.539059
3.07031	-0.685618
3.08203	-1.12522
3.09375	-11.2351
3.10547	-11.0887
3.11719	-10.9422
3.12891	-10.7957
3.14063	-10.6492
3.15234	-10.5027
3.16406	-3.76285
3.17578	-3.61636
3.1875	-3.6164
3.19922	-3.46992
3.21094	-3.32344
3.22266	5.61425
3.23438	5.76073
3.24609	5.90722
3.25781	6.0537
3.26953	8.39798
3.28125	8.25142
3.29297	8.10487
3.30469	7.95831
3.31641	7.81175
3.32813	7.66519
3.33984	6.05343
3.35156	5.90687
3.36328	5.76031
3.375	5.61376
3.38672	5.4672
3.39844	2.39024
3.41016	2.24368
3.42188	2.09712
3.43359	1.95056
3.44531	1.804
3.45703	0.192244
3.46875	0.0456858
3.48047	-0.100873
3.49219	-0.100911
3.50391	-0.247469
3.51563	-0.394027
3.52734	-0.540586
3.53906	-0.687144
3.55078	-0.833702
3.5625	-0.98026
3.57422	-1.12682
3.58594	-1.27338
3.59766	-1.41994
3.60938	-1.56649
3.62109	-1.71305
3.63281	-1.85961
3.64453	-4.20397
3.65625	-4.35053
3.66797	-4.49709
3.67969	-4.64365
3.69141	-4.7902
3.70313	-10.065
3.71484	-10.065
3.72656	-10.2116
3.73828	-10.3581
3.75	-20.7611
3.76172	-20.6146
3.77344	-20.4681
3.78516	-20.3216
3.79688	-20.3217
3.80859	-20.1752
3.82031	-9.62579
3.83203	-9.18627
3.84375	-8.74674
3.85547	-8.30722
3.86719	-7.8677
3.87891	12.7916
3.89063	12.9381
3.90234	13.0846
3.91406	13.231
3.92578	13.3775
3.9375	14.8427
3.94922	8.68881
3.96094	8.54225
3.97266	8.10265
3.98438	7.80957
3.99609	7.66302
4.00781	-7.86816
4.01953	-8.01472
4.03125	-8.16127
4.04297	-8.30783
4.05469	-11.3848
4.06641	-9.77311
4.07813	-9.62663
4.08984	-9.48015
4.10156	-9.33366
4.11328	-9.18718
4.125	-0.249491
4.13672	-0.103009
4.14844	0.0434727
4.16016	0.189955
4.17188	0.336437
4.18359	6.1972
4.19531	6.34369
4.20703	6.49017
4.21875	6.63665
4.23047	8.24833
4.24219	7.51569
4.25391	7.36914
4.26563	7.22258
4.27734	7.07602
4.28906	6.92946
4.30078	6.7829
4.3125	6.63635
4.32422	6.48979
4.33594	6.34323
4.34766	6.34319
4.35938	6.19663
4.37109	3.85227
4.38281	3.70571
4.39453	3.55915
4.40625	3.4126
4.41797	3.26604
4.42969	3.11948
4.44141	2.97292
4.45313	3.07591
4.46484	3.11937
4.47656	3.26585
4.48828	3.41233
4.5	3.55881
4.51172	3.70529
4.52344	3.85178
4.53516	4.58434
4.54688	5.46342
4.55859	5.6099
4.57031	5.75638
4.58203	5.90287
4.59375	8.83323
4.60547	11.324
4.61719	11.4705
4.62891	11.617
4.64063	11.7635
4.65234	11.91
4.66406	17.7707
4.67578	17.6242
4.6875	17.4776
4.69922	17.3311
4.71094	17.1845
4.72266	17.0379
4.73438	8.83277
4.74609	8.5397
4.75781	8.24662
4.76953	7.80702
4.78125	7.51394
4.79297	-8.01723
4.80469	-8.31031
4.81641	-8.60339
4.82813	-8.89647
4.83984	-9.18955
4.85156	-11.9735
4.86328	-11.827
4.875	-11.6805
4.88672	-11.534
4.89844	-11.3875
4.91016	-2.44985
4.92188	-2.30337
4.93359	-2.15689
4.94531	-2.0104
4.95703	-1.86392
4.96875	6.19465
4.98047	6.34113
4.99219	6.48761
5.00391	6.63409
5.01563	6.78058
5.02734	8.24574
5.03906	8.09918
5.05078	7.95262
5.0625	7.80606
5.07422	7.65951
5.08594	7.51295
5.09766	7.36639
5.10938	7.36635
5.12109	7.21979
5.13281	7.07323
5.14453	6.92668
5.15625	4.58232
5.16797	4.43576
5.17969	4.2892
5.19141	4.14264
5.20313	3.99608
5.21484	3.84952
5.22656	3.70297
5.23828	3.55641
5.25	3.40985
5.26172	2.53069
5.27344	2.67717
5.28516	2.82365
5.29688	2.97014
5.30859	2.9701
5.32031	3.11658
5.33203	3.26306
5.34375	3.40954
5.35547	3.55603
5.36719	3.70251
5.37891	3.84899
5.39063	3.99547
5.40234	7.80496
5.41406	7.95144
5.42578	8.09792
5.4375	8.2444
5.44922	8.39089
5.46094	15.1308
5.47266	15.2773
5.48438	15.4237
5.49609	15.5702
5.50781	18.5006
5.51953	16.8888
5.53125	16.7423
5.54297	16.5957
5.55469	16.4492
5.56641	16.3026
5.57813	0.771418
5.58984	0.62486
5.60156	0.185261
5.61328	0.0387032
5.625	-0.400895
5.63672	-12.1225
5.64844	-12.2691
5.66016	-12.4157
5.67188	-12.5622
5.68359	-12.7088
5.69531	-7.58061
5.70703	-7.43413
5.71875	-7.28765
5.73047	-7.14117
5.74219	-6.99468
5.75391	-6.8482
5.76563	2.67557
5.77734	2.82205
5.78906	2.96853
5.80078	3.11502
5.8125	3.2615
5.82422	8.38966
5.83594	8.38963
5.84766	8.38959
5.85938	8.38955
5.87109	8.38951
5.88281	8.38947
5.89453	8.38944
5.90625	8.3894
5.91797	8.38936
5.92969	6.7776
5.94141	5.31236
5.95313	5.1658
5.96484	5.01924
5.97656	4.87269
5.98828	4.72613
6	2.38177
6.01172	2.23521
6.02344	2.08865
6.03516	1.94209
6.04688	1.79553
6.05859	1.7955
6.07031	1.79546
6.08203	1.79542
6.09375	1.79538
6.10547	1.79534
6.11719	1.7953
6.12891	1.94179
6.14063	2.08827
6.15234	2.23475
6.16406	2.38123
6.17578	2.52771
6.1875	2.6742
6.19922	2.82068
6.21094	2.96716
6.22266	3.11364
6.23438	3.26012
6.24609	7.06961
6.25781	7.21609
6.26953	7.36257
6.28125	7.50906
6.29297	7.65554
6.30469	15.128
6.31641	15.5675
6.32813	15.8606
6.33984	16.007
6.35156	20.6956
6.36328	19.0839
6.375	18.9373
6.38672	18.9373
6.39844	18.7907
6.41016	18.6442
6.42188	-2.01521
6.43359	-2.45481
6.44531	-2.74789
6.45703	-2.89445
6.46875	-3.04101
6.48047	-14.9092
6.49219	-14.7627
6.50391	-14.6162
6.51563	-14.4697
6.52734	-14.3232
6.53906	-14.1768
6.55078	-2.30867
6.5625	-1.86915
6.57422	-1.57615
6.58594	-1.28315
6.59766	-0.990143
6.60938	9.99883
6.62109	10.1453
6.63281	10.2918
6.64453	10.4383
6.65625	10.5848
6.66797	7.5078
6.67969	7.36124
6.69141	7.21468
6.70313	7.06812
6.71484	6.92156
6.72656	-1.2836
6.73828	-1.43016
6.75	-1.57672
6.76172	-1.72328
6.77344	-1.86984
6.78516	-6.26548
6.79688	-6.41204
6.80859	-6.5586
6.82031	-6.70515
6.83203	-6.85171
6.84375	-8.31695
6.85547	-8.17047
6.86719	-8.02399
6.87891	-7.87751
6.89063	-7.73102
6.90234	-7.58454
6.91406	-7.43806
6.92578	-7.29158
6.9375	-7.1451
6.94922	-6.99861
6.96094	-6.99865
6.97266	-6.85217
6.98438	-6.70569
6.99609	-6.55921
7.00781	-6.41272
7.01953	-5.53364
7.03125	-5.6802
7.04297	-5.82676
7.05469	-5.97332
7.06641	-6.11987
7.07813	-6.11991
7.08984	-6.41299
7.10156	-6.55955
7.11328	-6.70611
7.125	-6.70615
7.13672	-6.8527
7.14844	-8.46446
7.16016	-8.61102
7.17188	-8.75758
7.18359	-8.90414
7.19531	-9.0507
7.20703	-11.3951
7.21875	-11.5416
7.23047	-11.6882
7.24219	-11.8347
7.25391	-11.9813
7.26563	-12.5674
7.27734	-12.5674
7.28906	-12.421
7.30078	-12.2745
7.3125	-12.128
7.32422	-11.9815
7.33594	-6.85335
7.34766	-6.70687
7.35938	-6.56039
7.37109	-6.41391
7.38281	-6.26742
7.39453	0.472464
7.40625	0.618946
7.41797	0.765428
7.42969	0.91191
7.44141	1.05839
7.45313	4.86788
7.46484	5.01436
7.47656	5.16084
7.48828	5.30732
7.5	5.30729
7.51172	9.11677
7.52344	9.26325
7.53516	9.40973
7.54688	9.55622
7.55859	9.7027
7.57031	12.047
7.58203	12.1935
7.59375	12.3399
7.60547	12.4864
7.61719	12.6329
7.62891	12.6329
7.64063	11.0211
7.65234	10.8746
7.66406	10.728
7.67578	10.5814
7.6875	10.4349
7.69922	4.57404
7.71094	4.42748
7.72266	4.28092
7.73438	4.13436
7.74609	3.9878
7.75781	-2.01956
7.76953	-2.16612
7.78125	-2.31268
7.79297	-2.45924
7.80469	-2.60579
7.81641	-5.68276
7.82813	-5.82931
7.83984	-5.97587
7.85156	-6.12243
7.86328	-6.26899
7.875	-9.19943
7.88672	-9.34599
7.89844	-9.49255
7.91016	-9.63911
7.92187	-9.78566
7.93359	-12.7161
7.94531	-12.5696
7.95703	-12.4231
7.96875	-12.2767
7.98047	-12.1302
7.99219	-11.9837
8.00391	-11.1046
8.01563	-10.9581
8.02734	-10.8116
8.03906	-10.6652
8.05078	-10.5187
8.0625	-3.92532
8.07422	-3.77883
8.08594	-3.63235
8.09766	-3.48587
8.10938	-3.33939
8.12109	3.4005
8.13281	3.54698
8.14453	3.69347
8.15625	3.83995
8.16797	3.98643
8.17969	7.06331
8.19141	7.2098
8.20313	7.35628
8.21484	7.50276
8.22656	7.64924
8.23828	10.5796
8.25	10.7261
8.26172	10.8726
8.27344	11.0191
8.28516	11.1655
8.29688	11.8981
8.30859	11.7515
8.32031	11.605
8.33203	11.4584
8.34375	11.3119
8.35547	11.1653
8.36719	7.50226
8.37891	7.20919
8.39063	7.06263
8.40234	6.91607
8.41406	6.76951
8.42578	1.64127
8.4375	1.49471
8.44922	1.34815
8.46094	1.20159
8.47266	1.05503
8.48438	-2.02193
8.49609	-2.16849
8.50781	-2.31504
8.51953	-2.4616
8.53125	-2.60816
8.54297	-4.95252
8.55469	-5.09908
8.56641	-5.24564
8.57813	-5.3922
8.58984	-5.39223
8.60156	-9.2018
8.61328	-9.34835
8.625	-9.49491
8.63672	-9.64147
8.64844	-9.78803
8.66016	-14.3302
8.67188	-14.4768
8.68359	-14.6233
8.69531	-14.7699
8.70703	-15.649
8.71875	-12.7187
8.73047	-12.5722
8.74219	-12.4257
8.75391	-12.2792
8.76563	-12.1327
8.77734	-11.9863
8.78906	-0.264677
8.80078	-0.118195
8.8125	0.0282865
8.82422	0.174769
8.83594	0.321251
8.84766	8.52634
8.85938	8.67282
8.87109	8.8193
8.88281	8.96579
8.89453	10.5775
8.90625	9.69831
8.91797	9.55175
8.92969	9.40519
8.94141	9.25864
8.95313	9.11208
8.96484	6.03512
8.97656	5.88856
8.98828	5.742
9	5.59544
9.01172	5.44888
9.02344	1.63932
9.03516	1.49276
9.04688	1.3462
9.05859	1.19965
9.07031	1.05309
9.08203	-1.87735
9.09375	-2.02391
9.10547	-2.17047
9.11719	-2.31703
9.12891	-2.46359
9.14063	-2.61014
9.15234	-4.2219
9.16406	-4.36846
9.17578	-4.51502
9.1875	-4.66158
9.19922	-4.80814
9.21094	-7.8851
9.22266	-8.03166
9.23438	-8.17822
9.24609	-8.32477
9.25781	-8.47133
9.26953	-14.3322
9.28125	-14.4787
9.29297	-14.6253
9.30469	-14.7719
9.31641	-16.3836
9.32813	-14.9184
9.33984	-14.772
9.35156	-14.6255
9.36328	-14.479
9.375	-14.3325
9.38672	-0.999224
9.39844	-0.852742
9.41016	-0.70626
9.42188	-0.559778
9.43359	-0.413296
9.44531	9.11048
9.45703	9.25696
9.46875	9.40344
9.48047	9.54992
9.49219	9.6964
9.50391	11.1616
9.51563	9.54981
9.52734	9.40325
9.53906	9.25669
9.55078	9.11013
9.5625	8.96357
9.57422	3.10273
9.58594	2.95617
9.59766	2.80961
9.60938	2.66305
9.62109	2.5165
9.63281	-2.75827
9.64453	-2.90483
9.65625	-3.05138
9.66797	-3.19794
9.67969	-3.3445
9.69141	-6.42146
9.70313	-6.56802
9.71484	-6.71458
9.72656	-6.86114
9.73828	-7.00769
9.75	-9.20554
9.76172	-9.35209
9.77344	-9.49865
9.78516	-9.64521
9.79688	-9.79177
9.80859	-11.257
9.82031	-11.1105
9.83203	-10.964
9.84375	-10.8176
9.85547	-10.6711
9.86719	-10.5246
9.87891	-10.3781
9.89063	-10.2316
9.90234	-10.0852
9.91406	-9.93867
9.92578	-9.79219
9.9375	-4.66402
9.94922	-4.51754
9.96094	-4.37106
9.97266	-4.22458
9.98438	0.464031
9.99609	0.463993
10.0078	0.610475
10.0195	0.756957
10.0313	0.903439
10.043	1.04992
10.0547	3.39421
10.0664	3.54069
10.0781	3.68717
10.0898	3.83365
10.1016	3.83361
10.1133	6.1779
10.125	6.32438
10.1367	6.47086
10.1484	6.61734
10.1602	6.76383
10.1719	11.3059
10.1836	11.4524
10.1953	11.5989
10.207	11.7454
10.2188	11.8918
10.2305	16.2874
10.2422	16.1408
10.2539	15.9943
10.2656	15.8477
10.2773	15.7012
10.2891	15.5546
10.3008	8.08205
10.3125	7.78897
10.3242	7.34937
10.3359	7.20281
10.3477	6.90973
10.3594	-4.95844
10.3711	-5.10499
10.3828	-5.25155
10.3945	-5.39811
10.4063	-5.54467
10.418	-10.5264
10.4297	-10.3799
10.4414	-10.2334
10.4531	-10.0869
10.4648	-9.94046
10.4766	-7.59618
10.4883	-7.4497
10.5	-7.30322
10.5117	-7.15673
10.5234	-7.15677
10.5352	-1.73556
10.5469	-1.58908
10.5586	-1.4426
10.5703	-1.29612
10.582	-1.14964
10.5938	-1.00315
10.6055	2.65981
10.6172	2.80629
10.6289	2.95278
10.6406	3.09926
10.6523	3.24574
10.6641	6.32262
10.6758	6.46911
10.6875	6.61559
10.6992	6.76207
10.7109	6.90855
10.7227	9.98544
10.7344	10.1319
10.7461	10.2784
10.7578	10.4249
10.7695	10.5714
10.7813	13.5017
10.793	13.6482
10.8047	13.7947
10.8164	13.9412
10.8281	14.0877
10.8398	11.1572
10.8516	11.0107
10.8633	10.8641
10.875	10.7175
10.8867	10.571
10.8984	1.63322
10.9102	1.48666
10.9219	1.3401
10.9336	1.19354
10.9453	1.04698
10.957	-5.54646
10.9688	-5.69302
10.9805	-5.83958
10.9922	-5.98614
11.0039	-6.13269
11.0156	-6.27925
11.0273	-9.35621
11.0391	-9.50277
11.0508	-9.64933
11.0625	-9.79589
11.0742	-10.5285
11.0859	-10.382
11.0977	-10.3821
11.1094	-10.2356
11.1211	-10.0891
11.1328	-8.47744
11.1445	-8.33095
11.1563	-8.18447
11.168	-8.03799
11.1797	-7.89151
11.1914	-7.74503
11.2031	-3.93554
11.2148	-3.78906
11.2266	-3.64258
11.2383	-3.4961
11.25	-3.34961
11.2617	-1.73793
11.2734	-1.59145
11.2852	-1.44497
11.2969	-1.29848
11.3086	-1.152
11.3203	-1.00552
11.332	-1.00556
11.3438	-0.859076
11.3555	-0.712594
11.3672	-0.566112
11.3789	-0.41963
11.3906	0.312932
11.4023	0.312894
11.4141	0.312856
11.4258	0.312818
11.4375	0.31278
11.4492	0.459262
11.4609	0.605744
11.4727	0.752226
11.4844	0.898708
11.4961	1.04519
11.5078	1.19167
11.5195	1.33815
11.5313	1.48464
11.543	1.63112
11.5547	1.7776
11.5664	4.12188
11.5781	4.26837
11.5898	4.41485
11.6016	4.56133
11.6133	4.70781
11.625	10.5686
11.6367	10.7151
11.6484	10.8615
11.6602	11.008
11.6719	11.1545
11.6836	23.0226
11.6953	23.1691
11.707	23.3156
11.7188	23.3155
11.7305	23.462
11.7422	24.1946
11.7539	8.51688
11.7656	7.63772
11.7773	7.19812
11.7891	6.46548
11.8008	6.1724
11.8125	-18.0035
11.8242	-18.15
11.8359	-18.2966
11.8477	-18.4431
11.8594	-18.5897
11.8711	0.750928
11.8828	1.48349
11.8945	2.06953
11.9063	2.50906
11.918	14.8167
11.9297	14.0841
11.9414	13.9375
11.9531	13.791
11.9648	13.6444
11.9766	13.4978
11.9883	-3.49854
12	-3.93814
12.0117	-4.08469
12.0234	-4.37777
12.0352	-4.52433
12.0469	-11.2643
12.0586	-11.1178
12.0703	-10.9713
12.082	-10.8248
12.0938	-10.6784
12.1055	-10.5319
12.1172	0.457087
12.1289	0.603569
12.1406	0.750051
12.1523	0.896533
12.1641	8.2225
12.1758	8.07594
12.1875	8.07591
12.1992	7.92935
12.2109	7.78279
12.2227	7.63623
12.2344	6.02447
12.2461	5.87791
12.2578	5.73135
12.2695	5.5848
12.2813	5.43824
12.293	0.896075
12.3047	0.749517
12.3164	0.602958
12.3281	0.4564
12.3398	0.309842
12.3516	-2.76712
12.3633	-2.91368
12.375	-3.06024
12.3867	-3.06027
12.3984	-3.20683
12.4102	-5.55119
12.4219	-5.69775
12.4336	-5.84431
12.4453	-5.99087
12.457	-6.13743
12.4688	-6.28398
12.4805	-9.36095
12.4922	-9.5075
12.5039	-9.65406
12.5156	-9.80062
12.5273	-9.94718
12.5391	-13.0241
12.5508	-13.1707
12.5625	-13.3173
12.5742	-13.4638
12.5859	-13.4639
12.5977	-11.8522
12.6094	-11.8522
12.6211	-11.7057
12.6328	-11.5592
12.6445	-11.4128
12.6563	-3.94027
12.668	-3.79379
12.6797	-3.64731
12.6914	-3.50083
12.7031	-3.35434
12.7148	4.11814
12.7266	4.26463
12.7383	4.26459
12.75	4.41107
12.7617	4.55755
12.7734	7.63444
12.7852	7.78092
12.7969	7.9274
12.8086	8.07388
12.8203	8.22037
12.832	10.4181
12.8438	10.2716
12.8555	10.125
12.8672	9.97845
12.8789	9.8319
12.8906	9.68534
12.9023	9.53878
12.9141	9.39222
12.9258	9.24566
12.9375	9.0991
12.9492	8.95255
12.9609	6.02211
12.9727	5.87555
12.9844	5.72899
12.9961	5.58243
13.0078	5.43587
13.0195	2.35891
13.0313	2.21235
13.043	2.06579
13.0547	1.91924
13.0664	1.77268
13.0781	0.160918
13.0898	0.0143595
13.1016	-0.132199
13.1133	-0.278757
13.125	-0.425315
13.1367	-0.571874
13.1484	-0.718432
13.1602	-0.71847
13.1719	-0.865028
13.1836	-1.01159
13.1953	-1.15815
13.207	-2.7699
13.2188	-2.91646
13.2305	-3.06302
13.2422	-3.20958
13.2539	-3.35614
13.2656	-5.7005
13.2773	-5.84706
13.2891	-5.99362
13.3008	-6.14017
13.3125	-6.28673
13.3242	-13.0267
13.3359	-13.1733
13.3477	-13.3198
13.3594	-13.3199
13.3711	-21.525
13.3828	-21.3785
13.3945	-21.2321
13.4063	-21.0856
13.418	-20.9391
13.4297	-4.67539
13.4414	-4.52891
13.4531	-4.08939
13.4648	-3.64987
13.4766	-3.21034
13.4883	-2.77082
13.5	14.9581
13.5117	15.1046
13.5234	15.251
13.5352	15.3975
13.5469	15.544
13.5586	5.14104
13.5703	4.84796
13.582	4.7014
13.5938	4.55484
13.6055	4.26176
13.6172	3.82217
13.6289	-10.0973
13.6406	-10.2438
13.6523	-10.3904
13.6641	-10.537
13.6758	-11.2696
13.6875	-8.33923
13.6992	-8.19275
13.7109	-8.04627
13.7227	-7.89979
13.7344	-7.75331
13.7461	2.64959
13.7578	2.79607
13.7695	2.94255
13.7813	3.08903
13.793	3.23551
13.8047	7.63108
13.8164	7.77756
13.8281	7.92404
13.8398	8.07053
13.8516	8.21701
13.8633	7.48437
13.875	7.33781
13.8867	7.19125
13.8984	7.04469
13.9102	6.89814
13.9219	4.55377
13.9336	4.40722
13.9453	4.26066
13.957	4.1141
13.9688	3.96754
13.9805	3.2349
13.9922	2.35574
14.0039	2.20919
14.0156	2.06263
14.0273	1.91607
14.0391	1.76951
14.0508	1.62295
14.0625	1.47639
14.0742	1.32984
14.0859	1.62284
14.0977	1.76932
14.1094	1.9158
14.1211	2.06228
14.1328	2.20877
14.1445	2.35525
14.1563	2.50173
14.168	2.64821
14.1797	2.79469
14.1914	2.94118
14.2031	3.08766
14.2148	3.23414
14.2266	7.62971
14.2383	7.77619
14.25	7.92267
14.2617	8.06915
14.2734	8.21563
14.2852	16.4207
14.2969	16.5672
14.3086	16.7137
14.3203	16.8602
14.332	17.0067
14.3438	20.6696
14.3555	16.7135
14.3672	16.4205
14.3789	15.9809
14.3906	15.8343
14.4023	15.5412
14.4141	-6.58336
14.4258	-6.87644
14.4375	-7.023
14.4492	-7.46259
14.4609	-14.9352
14.4727	-14.0561
14.4844	-13.9096
14.4961	-13.7631
14.5078	-13.7632
14.5195	-13.6167
14.5313	1.18183
14.543	1.47483
14.5547	1.91435
14.5664	2.20735
14.5781	2.35384
14.5898	10.4124
14.6016	10.2658
14.6133	10.1193
14.625	9.97273
14.6367	9.82617
14.6484	5.28401
14.6602	5.13745
14.6719	4.99089
14.6836	4.84434
14.6953	4.69778
14.707	4.55122
14.7188	-3.50743
14.7305	-3.65399
14.7422	-3.80054
14.7539	-3.9471
14.7656	-4.09366
14.7773	-7.17062
14.7891	-7.31718
14.8008	-7.46374
14.8125	-7.6103
14.8242	-7.75686
14.8359	-7.61037
14.8477	-7.46389
14.8594	-7.31741
14.8711	-7.17093
14.8828	-7.02445
14.8945	-6.87796
14.9063	-6.73148
14.918	-6.585
14.9297	-6.43852
14.9414	-6.29204
14.9531	-6.14555
14.9648	-5.99907
14.9766	-5.85259
14.9883	-5.70611
15	-5.55963
15.0117	-5.55966
15.0234	-5.5597
15.0352	-5.55974
15.0469	-5.55978
15.0586	-5.55982

## Sheet: Sheet2
The output variable y1 of fractional-order Lü chaotic response system changes with time
Time(s)	The output variable y1 of fractional-order Lü chaotic response system
0	-3.16646
0.0117188	-3.31302
0.0234375	-3.45958
0.0351563	-3.60614
0.046875	-3.89922
0.0585938	-6.53662
0.0703125	-9.17402
0.0820313	-9.4671
0.09375	-9.61365
0.105469	-10.0533
0.117188	-24.2657
0.128906	-24.4123
0.140625	-24.8519
0.152344	-24.9985
0.164063	-25.2915
0.175781	-25.7311
0.1875	-27.1964
0.199219	-9.46748
0.210938	-8.5884
0.222656	-8.14887
0.234375	-7.56283
0.246094	-6.3564
0.257813	22.0342
0.269531	21.8876
0.28125	21.741
0.292969	21.5945
0.304688	-9.3213
0.316406	-9.46786
0.328125	-10.347
0.339844	-11.0797
0.351563	-11.3727
0.363281	-20.0175
0.375	-9.32153
0.386719	-8.44245
0.398438	-7.56336
0.410156	-6.8308
0.421875	17.9311
0.433594	17.7845
0.445313	17.6379
0.457031	17.4914
0.46875	17.3448
0.480469	-7.56363
0.492188	-7.71019
0.503906	-8.29631
0.515625	-8.58939
0.527344	-9.17551
0.539063	-9.46858
0.550781	-14.7433
0.5625	-8.88258
0.574219	-8.44306
0.585938	-8.15006
0.597656	-8.00357
0.609375	12.6557
0.621094	12.5092
0.632813	12.3626
0.644531	12.2161
0.65625	12.0695
0.667969	11.9229
0.679688	1.66649
0.691406	1.08037
0.703125	0.494251
0.714844	0.201173
0.726563	-9.90876
0.738281	-9.76227
0.75	-9.61579
0.761719	-9.46931
0.773438	-9.32283
0.785156	-3.31554
0.796875	-3.16906
0.808594	-3.02258
0.820313	-2.87609
0.832031	-2.72961
0.84375	5.32896
0.855469	5.47544
0.867188	5.62192
0.878906	5.7684
0.890625	5.91489
0.902344	6.06137
0.914063	7.38001
0.925781	6.64737
0.9375	6.50081
0.949219	6.35426
0.960937	6.2077
0.972656	4.74246
0.984375	4.5959
0.996094	4.44934
1.00781	4.30278
1.01953	4.15622
1.03125	1.07926
1.04297	0.932705
1.05469	0.786147
1.06641	0.639588
1.07813	0.49303
1.08984	0.346472
1.10156	0.199914
1.11328	0.0533552
1.125	-0.0932031
1.13672	-0.239761
1.14844	-1.705
1.16016	-1.85156
1.17188	-1.99812
1.18359	-2.2912
1.19531	-2.43775
1.20703	-2.87735
1.21875	-3.31695
1.23047	-3.46351
1.24219	-3.61007
1.25391	-3.75663
1.26563	-3.90318
1.27734	-5.9545
1.28906	-7.85931
1.30078	-8.00586
1.3125	-8.15242
1.32422	-8.29898
1.33594	-16.5041
1.34766	-16.6507
1.35938	-16.7973
1.37109	-16.9438
1.38281	-16.9439
1.39453	-19.8743
1.40625	-17.6765
1.41797	-17.3835
1.42969	-16.944
1.44141	-16.7975
1.45313	4.00829
1.46484	4.30129
1.47656	4.74082
1.48828	5.18034
1.5	5.47334
1.51172	14.2645
1.52344	14.118
1.53516	13.9714
1.54688	13.8248
1.55859	13.6783
1.57031	1.81011
1.58203	1.51703
1.59375	1.37047
1.60547	1.07739
1.61719	0.930835
1.62891	-9.76517
1.64063	-9.91173
1.65234	-10.0583
1.66406	-10.2048
1.67578	-10.3514
1.6875	-10.498
1.69922	-7.5676
1.71094	-7.42112
1.72266	-7.27464
1.73438	-7.12815
1.74609	-6.98167
1.75781	-0.388304
1.76953	-0.241822
1.78125	-0.0953398
1.79297	0.0511421
1.80469	0.197624
1.81641	4.73971
1.82813	4.88619
1.83984	5.03267
1.85156	5.17916
1.86328	5.32564
1.875	7.5234
1.88672	7.66988
1.89844	7.81637
1.91016	7.96285
1.92187	8.10933
1.93359	8.25581
1.94531	9.1349
1.95703	9.13486
1.96875	9.13482
1.98047	9.13478
1.99219	9.13474
2.00391	8.98818
2.01563	8.84163
2.02734	8.69507
2.03906	8.54851
2.05078	8.40195
2.0625	7.66931
2.07422	7.52275
2.08594	7.3762
2.09766	7.08312
2.10938	7.08308
2.12109	6.20392
2.13281	5.32476
2.14453	5.1782
2.15625	5.03164
2.16797	4.88509
2.17969	4.73853
2.19141	4.59197
2.20313	4.44541
2.21484	4.44537
2.22656	4.59185
2.23828	4.73834
2.25	4.88482
2.26172	5.0313
2.27344	5.17778
2.28516	5.32426
2.29688	7.22899
2.30859	7.37547
2.32031	7.81499
2.33203	7.96147
2.34375	8.10796
2.35547	9.86616
2.36719	11.7709
2.37891	12.2104
2.39063	12.3569
2.40234	12.5034
2.41406	12.6499
2.42578	15.5802
2.4375	15.4337
2.44922	15.2871
2.46094	15.1405
2.47266	14.994
2.48438	5.32362
2.49609	5.03054
2.50781	4.73746
2.51953	4.5909
2.53125	4.1513
2.54297	-5.51907
2.55469	-5.66562
2.56641	-5.81218
2.57813	-5.95874
2.58984	-6.1053
2.60156	-8.0101
2.61328	-9.9149
2.625	-10.0615
2.63672	-10.208
2.64844	-10.3546
2.66016	-9.32897
2.67188	-8.30337
2.68359	-8.15689
2.69531	-8.0104
2.70703	-7.86392
2.71875	-3.32184
2.73047	-3.17535
2.74219	-3.02887
2.75391	-2.88239
2.76563	-2.73591
2.77734	-2.58943
2.78906	-1.12426
2.80078	0.487421
2.8125	0.633903
2.82422	0.780385
2.83594	0.926867
2.84766	1.65943
2.85938	2.53851
2.87109	2.83151
2.88281	2.978
2.89453	3.12448
2.90625	4.58964
2.91797	5.61524
2.92969	5.76173
2.94141	5.90821
2.95313	6.05469
2.96484	11.0363
2.97656	11.1828
2.98828	11.3293
3	11.6223
3.01172	11.7688
3.02344	17.19
3.03516	17.0434
3.04688	16.8969
3.05859	16.7503
3.07031	16.6038
3.08203	12.5012
3.09375	8.25204
3.10547	7.95896
3.11719	7.66588
3.12891	7.3728
3.14063	7.22624
3.15234	-6.25365
3.16406	-6.40021
3.17578	-6.54677
3.1875	-6.69333
3.19922	-6.83988
3.21094	-11.2355
3.22266	-11.089
3.23438	-10.9426
3.24609	-10.7961
3.25781	-10.6496
3.26953	-6.25403
3.28125	-6.10755
3.29297	-5.96107
3.30469	-5.81459
3.31641	-5.6681
3.32813	1.07178
3.33984	1.21827
3.35156	1.36475
3.36328	1.51123
3.375	1.65771
3.38672	5.32068
3.39844	5.46716
3.41016	5.61364
3.42188	5.76012
3.43359	5.90661
3.44531	7.22525
3.45703	8.39737
3.46875	8.54385
3.48047	8.69034
3.49219	8.83682
3.50391	8.9833
3.51563	10.4485
3.52734	10.3019
3.53906	10.1553
3.55078	10.0088
3.5625	9.86223
3.57422	9.71567
3.58594	9.56911
3.59766	9.42256
3.60938	9.276
3.62109	9.12944
3.63281	7.51768
3.64453	6.05244
3.65625	5.90588
3.66797	5.75932
3.67969	5.61276
3.69141	4.14752
3.70313	2.53577
3.71484	2.38921
3.72656	2.09613
3.73828	1.94957
3.75	1.21693
3.76172	0.191252
3.77344	0.0446937
3.78516	-0.101865
3.79688	-0.248423
3.80859	-0.394981
3.82031	-0.541539
3.83203	-0.688098
3.84375	-0.834656
3.85547	-1.27425
3.86719	-1.71385
3.87891	-2.59301
3.89063	-2.73957
3.90234	-2.88613
3.91406	-3.03269
3.92578	-3.17925
3.9375	-4.93753
3.94922	-6.40277
3.96094	-6.54932
3.97266	-6.69588
3.98438	-6.84244
3.99609	-14.315
4.00781	-14.4616
4.01953	-14.6081
4.03125	-14.7547
4.04297	-14.7547
4.05469	-20.7621
4.06641	-20.6156
4.07813	-20.4691
4.08984	-20.3226
4.10156	-20.1762
4.11328	-6.54982
4.125	-0.982092
4.13672	-0.39605
4.14844	-0.103047
4.16016	0.482995
4.17188	14.8419
4.18359	14.6954
4.19531	14.5488
4.20703	14.4023
4.21875	14.4022
4.23047	9.71354
4.24219	3.99921
4.25391	3.55961
4.26563	3.41305
4.27734	2.97346
4.28906	2.68038
4.30078	-9.92039
4.3125	-10.067
4.32422	-10.2135
4.33594	-10.3601
4.34766	-10.5066
4.35938	-11.2393
4.37109	-6.8437
4.38281	-6.69722
4.39453	-6.55074
4.40625	-6.40425
4.41797	-0.983046
4.42969	1.94732
4.44141	2.0938
4.45313	2.24028
4.46484	2.38676
4.47656	5.17061
4.48828	7.07533
4.5	7.22182
4.51172	7.3683
4.52344	7.51478
4.53516	7.66126
4.54688	7.5147
4.55859	7.36814
4.57031	7.22159
4.58203	7.07503
4.59375	6.92847
4.60547	6.78191
4.61719	6.63535
4.62891	6.48879
4.64063	6.34224
4.65234	6.19568
4.66406	5.31652
4.67578	4.43736
4.6875	4.2908
4.69922	4.29076
4.71094	4.14421
4.72266	3.99765
4.73438	4.14413
4.74609	4.29061
4.75781	4.43709
4.76953	4.58357
4.78125	4.73006
4.79297	4.87654
4.80469	5.02302
4.81641	5.1695
4.82813	5.31598
4.83984	7.22071
4.85156	9.12543
4.86328	9.27191
4.875	9.4184
4.88672	9.56488
4.89844	11.03
4.91016	14.1069
4.92188	14.3999
4.93359	14.5464
4.94531	14.6929
4.95703	15.572
4.96875	12.7881
4.98047	12.495
4.99219	12.3484
5.00391	12.2019
5.01563	12.0553
5.02734	6.63402
5.03906	0.919694
5.05078	0.773135
5.0625	0.626577
5.07422	0.480019
5.08594	-3.91562
5.09766	-7.87171
5.10938	-8.01826
5.12109	-8.16482
5.13281	-8.31138
5.14453	-10.5092
5.15625	-9.77666
5.16797	-9.63018
5.17969	-9.48369
5.19141	-9.33721
5.20313	-8.01857
5.21484	-6.84645
5.22656	-6.69996
5.23828	-6.55348
5.25	-6.407
5.26172	-4.06272
5.27344	-1.71843
5.28516	-1.57195
5.29688	-1.42547
5.30859	-1.27899
5.32031	-0.106863
5.33203	1.06526
5.34375	1.21174
5.35547	1.35822
5.36719	1.50471
5.37891	1.65119
5.39063	2.53027
5.40234	3.40935
5.41406	3.55584
5.42578	3.70232
5.4375	3.8488
5.44922	5.607
5.46094	7.07217
5.47266	7.21865
5.48438	7.36513
5.49609	7.51161
5.50781	10.442
5.51953	12.9328
5.53125	13.0793
5.54297	13.0792
5.55469	13.2257
5.56641	16.5956
5.57813	16.8886
5.58984	16.7421
5.60156	16.5955
5.61328	16.449
5.625	8.24379
5.63672	3.40859
5.64844	2.96899
5.66016	2.82243
5.67188	2.67588
5.68359	-4.21061
5.69531	-9.19233
5.70703	-9.33889
5.71875	-9.48545
5.73047	-9.63201
5.74219	-9.77857
5.75391	-11.2438
5.76563	-10.3647
5.77734	-10.2182
5.78906	-10.0718
5.80078	-9.92528
5.8125	-6.11579
5.82422	-3.18543
5.83594	-3.03894
5.84766	-2.89246
5.85938	-2.74598
5.87109	0.184384
5.88281	3.40779
5.89453	3.55427
5.90625	3.70075
5.91797	3.84723
5.92969	6.045
5.94141	7.0706
5.95313	7.21708
5.96484	7.36357
5.97656	7.51005
5.98828	8.24261
6	8.97517
6.01172	9.12165
6.02344	9.41466
6.03516	9.56114
6.04688	9.70762
6.05859	10.2937
6.07031	9.70754
6.08203	9.56099
6.09375	8.82835
6.10547	8.68179
6.11719	8.38871
6.12891	8.09563
6.14063	7.94907
6.15234	7.80252
6.16406	7.65596
6.17578	6.0442
6.1875	4.57896
6.19922	4.4324
6.21094	4.28584
6.22266	4.13928
6.23438	3.1136
6.24609	1.64836
6.25781	1.50181
6.26953	1.35525
6.28125	1.20869
6.29297	1.06213
6.30469	0.915573
6.31641	0.769015
6.32813	0.622456
6.33984	0.475898
6.35156	0.32934
6.36328	0.475822
6.375	0.622304
6.38672	0.768786
6.39844	0.915268
6.41016	1.06175
6.42188	1.20823
6.43359	1.35471
6.44531	1.5012
6.45703	1.50116
6.46875	1.64764
6.48047	1.79412
6.49219	1.9406
6.50391	2.08709
6.51563	2.23357
6.52734	2.38005
6.53906	4.57781
6.55078	6.1895
6.5625	6.4825
6.57422	6.62898
6.58594	6.77546
6.59766	15.5666
6.60938	15.7131
6.62109	15.8596
6.63281	16.0061
6.64453	16.1526
6.65625	22.7459
6.66797	22.0133
6.67969	21.8667
6.69141	21.7202
6.70313	21.5736
6.71484	3.40508
6.72656	-4.94661
6.73828	-5.53273
6.75	-5.97232
6.76172	-6.41192
6.77344	-17.8405
6.78516	-16.3754
6.79688	-16.0824
6.80859	-15.9359
6.82031	-15.4964
6.83203	-5.67955
6.84375	7.65374
6.85547	8.23979
6.86719	8.53279
6.87891	9.11883
6.89063	9.41183
6.90234	13.3678
6.91406	10.2909
6.92578	10.1443
6.9375	9.99776
6.94922	9.8512
6.96094	1.93908
6.97266	-5.97305
6.98438	-6.11961
6.99609	-6.55921
7.00781	-6.70576
7.01953	-10.5153
7.03125	-9.78276
7.04297	-9.63628
7.05469	-9.4898
7.06641	-9.34332
7.07813	-4.50819
7.08984	-0.991746
7.10156	-0.845264
7.11328	-0.698782
7.125	-0.5523
7.13672	2.52459
7.14844	6.18755
7.16016	6.33403
7.17188	6.48051
7.18359	6.627
7.19531	6.77348
7.20703	6.91996
7.21875	6.7734
7.23047	6.62684
7.24219	6.48029
7.25391	6.33373
7.26563	6.04065
7.27734	5.89409
7.28906	5.74753
7.30078	5.60097
7.3125	5.45442
7.32422	4.8683
7.33594	3.84262
7.34766	3.69606
7.35938	3.5495
7.37109	3.40294
7.38281	3.25638
7.39453	3.40287
7.40625	3.54935
7.41797	3.69583
7.42969	3.84231
7.44141	3.98879
7.45313	4.13528
7.46484	4.28176
7.47656	4.42824
7.48828	4.57472
7.5	6.33293
7.51172	7.65157
7.52344	7.79805
7.53516	7.94453
7.54688	8.09102
7.55859	10.8749
7.57031	13.5122
7.58203	13.6587
7.59375	13.8051
7.60547	13.9516
7.61719	14.0981
7.62891	17.0285
7.64063	16.1493
7.65234	16.0028
7.66406	15.8562
7.67578	15.7096
7.6875	10.2884
7.69922	3.69492
7.71094	3.40184
7.72266	3.10876
7.73438	2.9622
7.74609	-2.16604
7.75781	-8.61297
7.76953	-8.75953
7.78125	-8.90608
7.79297	-9.05264
7.80469	-11.104
7.81641	-10.6644
7.82813	-10.518
7.83984	-10.225
7.85156	-10.0785
7.86328	-7.00159
7.875	-3.9247
7.88672	-3.77822
7.89844	-3.63174
7.91016	-3.48526
7.92187	-0.408374
7.93359	2.52199
7.94531	2.66847
7.95703	2.81495
7.96875	2.96144
7.98047	3.10792
7.99219	5.15916
8.00391	6.91737
8.01563	7.06385
8.02734	7.35685
8.03906	7.50333
8.05078	8.38242
8.0625	9.2615
8.07422	9.40798
8.08594	9.55446
8.09766	9.70094
8.10938	9.84743
8.12109	9.99391
8.13281	9.70083
8.14453	9.40775
8.15625	8.82163
8.16797	8.52855
8.17969	8.23548
8.19141	8.08892
8.20313	7.94236
8.21484	7.7958
8.22656	6.18404
8.23828	4.57228
8.25	4.42572
8.26172	4.27916
8.27344	4.13261
8.28516	3.10693
8.29688	1.64169
8.30859	1.49513
8.32031	1.34857
8.33203	1.20201
8.34375	1.05545
8.35547	0.908896
8.36719	0.835597
8.37891	0.762299
8.39063	0.615741
8.40234	0.469182
8.41406	-0.116936
8.42578	-0.556535
8.4375	-0.703093
8.44922	-0.849652
8.46094	-0.99621
8.47266	-1.14277
8.48438	-1.28933
8.49609	-1.43588
8.50781	-1.58244
8.51953	-1.729
8.53125	-3.34076
8.54297	-4.21992
8.55469	-4.36648
8.56641	-4.51304
8.57813	-4.6596
8.58984	-7.15048
8.60156	-9.9344
8.61328	-10.081
8.625	-10.2275
8.63672	-10.3741
8.64844	-20.6305
8.66016	-20.7771
8.67188	-21.0702
8.68359	-21.2167
8.69531	-21.3633
8.70703	-22.389
8.71875	-9.3487
8.73047	-9.20222
8.74219	-8.46965
8.75391	-8.17665
8.76563	-7.59061
8.77734	14.6804
8.78906	14.9734
8.80078	15.2664
8.8125	15.4129
8.82422	15.5594
8.83594	16.2919
8.84766	6.32854
8.85938	6.03546
8.87109	5.74238
8.88281	5.15626
8.89453	-4.51411
8.90625	-11.5471
8.91797	-11.5471
8.92969	-11.6937
8.94141	-12.5729
8.95313	-9.34946
8.96484	-6.85866
8.97656	-6.71217
8.98828	-6.27265
9	-5.97965
9.01172	1.63936
9.02344	6.18145
9.03516	6.32793
9.04688	6.47441
9.05859	6.62089
9.07031	9.1117
9.08203	8.96514
9.09375	8.81858
9.10547	8.67202
9.11719	8.52546
9.12891	8.3789
9.14063	6.4741
9.15234	3.1041
9.16406	2.95754
9.17578	2.81099
9.1875	2.66443
9.19922	0.613108
9.21094	-2.75689
9.22266	-2.90345
9.23438	-3.05001
9.24609	-3.34309
9.25781	-4.51529
9.26953	-5.68749
9.28125	-5.83405
9.29297	-5.9806
9.30469	-6.12716
9.31641	-7.29936
9.32813	-8.47156
9.33984	-8.61812
9.35156	-8.76468
9.36328	-8.91124
9.375	-9.79039
9.38672	-10.6696
9.39844	-10.8161
9.41016	-10.9627
9.42188	-11.1092
9.43359	-11.2558
9.44531	-11.2558
9.45703	-11.1093
9.46875	-10.9629
9.48047	-10.8164
9.49219	-10.6699
9.50391	-8.61865
9.51563	-6.71393
9.52734	-6.56745
9.53906	-6.42097
9.55078	-6.27448
9.5625	-3.9302
9.57422	-1.73244
9.58594	-1.58595
9.59766	-1.43947
9.60938	-1.29299
9.62109	0.904775
9.63281	1.93038
9.64453	2.07686
9.65625	2.22334
9.66797	2.36982
9.67969	3.68847
9.69141	4.86059
9.70313	5.00707
9.71484	5.15355
9.72656	5.30004
9.73828	7.05824
9.75	9.10948
9.76172	9.25597
9.77344	9.40245
9.78516	9.54893
9.79688	12.1863
9.80859	14.9701
9.82031	15.1166
9.83203	15.2631
9.84375	15.4095
9.85547	15.556
9.86719	16.1421
9.87891	13.9442
9.89063	13.7977
9.90234	13.6511
9.91406	13.5046
9.92578	8.08327
9.9375	0.171144
9.94922	0.0245854
9.96094	-0.121973
9.97266	-0.268531
9.98438	-1.73377
9.99609	-4.81073
10.0078	-4.51773
10.0195	-4.37125
10.0313	-4.22477
10.043	-1.58744
10.0547	0.463802
10.0664	0.610284
10.0781	0.756766
10.0898	0.903248
10.1016	2.51493
10.1133	4.7127
10.125	4.85918
10.1367	5.00566
10.1484	5.15214
10.1602	7.93599
10.1719	10.5733
10.1836	10.7198
10.1953	10.8663
10.207	11.0128
10.2188	11.1592
10.2305	16.2874
10.2422	16.1408
10.2539	15.9943
10.2656	15.8477
10.2773	15.7012
10.2891	12.4777
10.3008	7.34945
10.3125	7.05637
10.3242	6.76329
10.3359	6.47021
10.3477	-5.54448
10.3594	-5.69104
10.3711	-5.83759
10.3828	-5.98415
10.3945	-6.13071
10.4063	-10.6729
10.418	-10.5264
10.4297	-10.3799
10.4414	-10.2334
10.4531	-10.0869
10.4648	-9.06134
10.4766	-8.32878
10.4883	-8.1823
10.5	-8.03582
10.5117	-7.88933
10.5234	-7.15677
10.5352	-1.73556
10.5469	-1.58908
10.5586	-1.4426
10.5703	-1.29612
10.582	-1.14964
10.5938	-1.00315
10.6055	2.65981
10.6172	2.80629
10.6289	2.95278
10.6406	3.09926
10.6523	3.24574
10.6641	6.32262
10.6758	6.46911
10.6875	6.61559
10.6992	6.76207
10.7109	6.90855
10.7227	9.98544
10.7344	10.1319
10.7461	10.2784
10.7578	10.4249
10.7695	10.5714
10.7813	13.5017
10.793	13.6482
10.8047	13.7947
10.8164	13.9412
10.8281	14.0877
10.8398	11.1572
10.8516	11.0107
10.8633	10.8641
10.875	10.7175
10.8867	10.571
10.8984	1.63322
10.9102	1.48666
10.9219	1.3401
10.9336	1.19354
10.9453	1.04698
10.957	-5.54646
10.9688	-5.69302
10.9805	-5.83958
10.9922	-5.98614
11.0039	-6.13269
11.0156	-6.27925
11.0273	-9.35621
11.0391	-9.50277
11.0508	-9.64933
11.0625	-9.79589
11.0742	-10.5285
11.0859	-10.382
11.0977	-10.3821
11.1094	-10.2356
11.1211	-10.0891
11.1328	-8.47744
11.1445	-8.33095
11.1563	-8.18447
11.168	-8.03799
11.1797	-7.89151
11.1914	-7.74503
11.2031	-3.93554
11.2148	-3.78906
11.2266	-3.64258
11.2383	-3.4961
11.25	-3.34961
11.2617	-1.73793
11.2734	-1.59145
11.2852	-1.44497
11.2969	-1.29848
11.3086	-1.152
11.3203	-1.00552
11.332	-1.00556
11.3438	-0.859076
11.3555	-0.712594
11.3672	-0.566112
11.3789	-0.41963
11.3906	0.312932
11.4023	0.312894
11.4141	0.312856
11.4258	0.312818
11.4375	0.31278
11.4492	0.459262
11.4609	0.605744
11.4727	0.752226
11.4844	0.898708
11.4961	1.04519
11.5078	1.19167
11.5195	1.33815
11.5313	1.48464
11.543	1.63112
11.5547	1.7776
11.5664	4.12188
11.5781	4.26837
11.5898	4.41485
11.6016	4.56133
11.6133	4.70781
11.625	10.5686
11.6367	10.7151
11.6484	10.8615
11.6602	11.008
11.6719	11.1545
11.6836	23.0226
11.6953	23.1691
11.707	23.3156
11.7188	23.3155
11.7305	23.462
11.7422	24.1946
11.7539	8.51688
11.7656	7.63772
11.7773	7.19812
11.7891	6.46548
11.8008	6.1724
11.8125	-18.0035
11.8242	-18.15
11.8359	-18.2966
11.8477	-18.4431
11.8594	-18.5897
11.8711	0.750928
11.8828	1.48349
11.8945	2.06953
11.9063	2.50906
11.918	14.8167
11.9297	14.0841
11.9414	13.9375
11.9531	13.791
11.9648	13.6444
11.9766	13.4978
11.9883	-3.49854
12	-3.93814
12.0117	-4.08469
12.0234	-4.37777
12.0352	-4.52433
12.0469	-11.2643
12.0586	-11.1178
12.0703	-10.9713
12.082	-10.8248
12.0938	-10.6784
12.1055	-10.5319
12.1172	0.457087
12.1289	0.603569
12.1406	0.750051
12.1523	0.896533
12.1641	8.2225
12.1758	8.07594
12.1875	8.07591
12.1992	7.92935
12.2109	7.78279
12.2227	7.63623
12.2344	6.02447
12.2461	5.87791
12.2578	5.73135
12.2695	5.5848
12.2813	5.43824
12.293	0.896075
12.3047	0.749517
12.3164	0.602958
12.3281	0.4564
12.3398	0.309842
12.3516	-2.76712
12.3633	-2.91368
12.375	-3.06024
12.3867	-3.06027
12.3984	-3.20683
12.4102	-5.55119
12.4219	-5.69775
12.4336	-5.84431
12.4453	-5.99087
12.457	-6.13743
12.4688	-6.28398
12.4805	-9.36095
12.4922	-9.5075
12.5039	-9.65406
12.5156	-9.80062
12.5273	-9.94718
12.5391	-13.0241
12.5508	-13.1707
12.5625	-13.3173
12.5742	-13.4638
12.5859	-13.4639
12.5977	-11.8522
12.6094	-11.8522
12.6211	-11.7057
12.6328	-11.5592
12.6445	-11.4128
12.6563	-3.94027
12.668	-3.79379
12.6797	-3.64731
12.6914	-3.50083
12.7031	-3.35434
12.7148	4.11814
12.7266	4.26463
12.7383	4.26459
12.75	4.41107
12.7617	4.55755
12.7734	7.63444
12.7852	7.78092
12.7969	7.9274
12.8086	8.07388
12.8203	8.22037
12.832	10.4181
12.8438	10.2716
12.8555	10.125
12.8672	9.97845
12.8789	9.8319
12.8906	9.68534
12.9023	9.53878
12.9141	9.39222
12.9258	9.24566
12.9375	9.0991
12.9492	8.95255
12.9609	6.02211
12.9727	5.87555
12.9844	5.72899
12.9961	5.58243
13.0078	5.43587
13.0195	2.35891
13.0313	2.21235
13.043	2.06579
13.0547	1.91924
13.0664	1.77268
13.0781	0.160918
13.0898	0.0143595
13.1016	-0.132199
13.1133	-0.278757
13.125	-0.425315
13.1367	-0.571874
13.1484	-0.718432
13.1602	-0.71847
13.1719	-0.865028
13.1836	-1.01159
13.1953	-1.15815
13.207	-2.7699
13.2188	-2.91646
13.2305	-3.06302
13.2422	-3.20958
13.2539	-3.35614
13.2656	-5.7005
13.2773	-5.84706
13.2891	-5.99362
13.3008	-6.14017
13.3125	-6.28673
13.3242	-13.0267
13.3359	-13.1733
13.3477	-13.3198
13.3594	-13.3199
13.3711	-21.525
13.3828	-21.3785
13.3945	-21.2321
13.4063	-21.0856
13.418	-20.9391
13.4297	-4.67539
13.4414	-4.52891
13.4531	-4.08939
13.4648	-3.64987
13.4766	-3.21034
13.4883	-2.77082
13.5	14.9581
13.5117	15.1046
13.5234	15.251
13.5352	15.3975
13.5469	15.544
13.5586	5.14104
13.5703	4.84796
13.582	4.7014
13.5938	4.55484
13.6055	4.26176
13.6172	3.82217
13.6289	-10.0973
13.6406	-10.2438
13.6523	-10.3904
13.6641	-10.537
13.6758	-11.2696
13.6875	-8.33923
13.6992	-8.19275
13.7109	-8.04627
13.7227	-7.89979
13.7344	-7.75331
13.7461	2.64959
13.7578	2.79607
13.7695	2.94255
13.7813	3.08903
13.793	3.23551
13.8047	7.63108
13.8164	7.77756
13.8281	7.92404
13.8398	8.07053
13.8516	8.21701
13.8633	7.48437
13.875	7.33781
13.8867	7.19125
13.8984	7.04469
13.9102	6.89814
13.9219	4.55377
13.9336	4.40722
13.9453	4.26066
13.957	4.1141
13.9688	3.96754
13.9805	3.2349
13.9922	2.35574
14.0039	2.20919
14.0156	2.06263
14.0273	1.91607
14.0391	1.76951
14.0508	1.62295
14.0625	1.47639
14.0742	1.32984
14.0859	1.62284
14.0977	1.76932
14.1094	1.9158
14.1211	2.06228
14.1328	2.20877
14.1445	2.35525
14.1563	2.50173
14.168	2.64821
14.1797	2.79469
14.1914	2.94118
14.2031	3.08766
14.2148	3.23414
14.2266	7.62971
14.2383	7.77619
14.25	7.92267
14.2617	8.06915
14.2734	8.21563
14.2852	16.4207
14.2969	16.5672
14.3086	16.7137
14.3203	16.8602
14.332	17.0067
14.3438	20.6696
14.3555	16.7135
14.3672	16.4205
14.3789	15.9809
14.3906	15.8343
14.4023	15.5412
14.4141	-6.58336
14.4258	-6.87644
14.4375	-7.023
14.4492	-7.46259
14.4609	-14.9352
14.4727	-14.0561
14.4844	-13.9096
14.4961	-13.7631
14.5078	-13.7632
14.5195	-13.6167
14.5313	1.18183
14.543	1.47483
14.5547	1.91435
14.5664	2.20735
14.5781	2.35384
14.5898	10.4124
14.6016	10.2658
14.6133	10.1193
14.625	9.97273
14.6367	9.82617
14.6484	5.28401
14.6602	5.13745
14.6719	4.99089
14.6836	4.84434
14.6953	4.69778
14.707	4.55122
14.7188	-3.50743
14.7305	-3.65399
14.7422	-3.80054
14.7539	-3.9471
14.7656	-4.09366
14.7773	-7.17062
14.7891	-7.31718
14.8008	-7.46374
14.8125	-7.6103
14.8242	-7.75686
14.8359	-7.61037
14.8477	-7.46389
14.8594	-7.31741
14.8711	-7.17093
14.8828	-7.02445
14.8945	-6.87796
14.9063	-6.73148
14.918	-6.585
14.9297	-6.43852
14.9414	-6.29204
14.9531	-6.14555
14.9648	-5.99907
14.9766	-5.85259
14.9883	-5.70611
15	-5.55963
15.0117	-5.55966
15.0234	-5.5597
15.0352	-5.55974
15.0469	-5.55978
15.0586	-5.55982

## Sheet: Sheet3
The state variable x2 of fractional-order Lü chaotic drive system changes with time
Time(s)	The state variable x2 of fractional-order Lü chaotic drive system
0	-5.97052
0.0117188	-17.7641
0.0234375	-17.9115
0.0351563	-18.059
0.046875	-18.2064
0.0585938	-21.8919
0.0703125	-18.9435
0.0820313	-18.6486
0.09375	-18.3538
0.105469	-18.059
0.117188	8.7715
0.128906	8.91892
0.140625	9.21376
0.152344	9.36118
0.164063	9.80344
0.175781	9.95086
0.1875	17.4693
0.199219	17.3219
0.210938	17.1744
0.222656	17.027
0.234375	16.8796
0.246094	0.515971
0.257813	0.36855
0.269531	0.0737101
0.28125	-0.0737101
0.292969	-0.36855
0.304688	-4.93857
0.316406	-11.1302
0.328125	-11.2776
0.339844	-11.4251
0.351563	-11.5725
0.363281	-9.5086
0.375	-7.88698
0.386719	-7.88698
0.398438	-7.73956
0.410156	-7.59214
0.421875	-3.02211
0.433594	0.810811
0.445313	0.958231
0.457031	1.10565
0.46875	1.25307
0.480469	2.72727
0.492188	5.23342
0.503906	5.38084
0.515625	5.52826
0.527344	5.67568
0.539063	5.8231
0.550781	7.14988
0.5625	8.18182
0.574219	8.32924
0.585938	8.47666
0.597656	8.62408
0.609375	9.5086
0.621094	10.3931
0.632813	10.5405
0.644531	10.688
0.65625	10.8354
0.667969	11.7199
0.679688	11.5725
0.691406	11.4251
0.703125	11.2776
0.714844	11.1302
0.726563	9.95086
0.738281	8.62408
0.75	8.47666
0.761719	8.32924
0.773438	8.18182
0.785156	5.97052
0.796875	4.20147
0.808594	4.05405
0.820313	4.05405
0.832031	3.90663
0.84375	2.72727
0.855469	1.40049
0.867188	1.25307
0.878906	1.10565
0.890625	0.958231
0.902344	0.810811
0.914063	0.663391
0.925781	0.515971
0.9375	0.36855
0.949219	0.22113
0.960937	0.0737101
0.972656	-0.515971
0.984375	-0.958231
0.996094	-1.10565
1.00781	-1.25307
1.01953	-1.40049
1.03125	-1.54791
1.04297	-1.69533
1.05469	-1.84275
1.06641	-1.99017
1.07813	-2.13759
1.08984	-3.61179
1.10156	-5.23342
1.11328	-5.38084
1.125	-5.52826
1.13672	-5.67568
1.14844	-8.91892
1.16016	-12.6044
1.17188	-12.7518
1.18359	-12.8993
1.19531	-13.0467
1.20703	-24.8403
1.21875	-24.8403
1.23047	-24.6929
1.24219	-24.5455
1.25391	-24.398
1.26563	-24.2506
1.27734	-6.5602
1.28906	0.663391
1.30078	1.25307
1.3125	1.84275
1.32422	2.43243
1.33594	21.1548
1.34766	21.0074
1.35938	20.86
1.37109	20.7125
1.38281	20.5651
1.39453	0.663391
1.40625	0.22113
1.41797	-0.22113
1.42969	-0.663391
1.44141	-1.10565
1.45313	-15.4054
1.46484	-15.258
1.47656	-15.1106
1.48828	-14.9631
1.5	-14.8157
1.51172	-3.61179
1.52344	-3.31695
1.53516	-3.16953
1.54688	-2.87469
1.55859	-2.57985
1.57031	9.5086
1.58203	9.65602
1.59375	9.80344
1.60547	9.80344
1.61719	9.95086
1.62891	10.8354
1.64063	9.36118
1.65234	9.36118
1.66406	9.21376
1.67578	9.06634
1.6875	8.91892
1.69922	2.87469
1.71094	2.72727
1.72266	2.57985
1.73438	2.43243
1.74609	2.28501
1.75781	-1.54791
1.76953	-1.69533
1.78125	-1.84275
1.79297	-1.99017
1.80469	-2.13759
1.81641	-3.16953
1.82813	-4.49631
1.83984	-4.64373
1.85156	-4.79115
1.86328	-4.93857
1.875	-6.11794
1.88672	-7.44472
1.89844	-7.59214
1.91016	-7.73956
1.92187	-7.88698
1.93359	-9.65602
1.94531	-11.8673
1.95703	-12.0147
1.96875	-12.1622
1.98047	-12.3096
1.99219	-13.1941
2.00391	-13.9312
2.01563	-13.7838
2.02734	-13.6364
2.03906	-13.4889
2.05078	-13.3415
2.0625	-9.5086
2.07422	-6.26536
2.08594	-5.8231
2.09766	-5.52826
2.10938	-5.38084
2.12109	-1.40049
2.13281	3.75921
2.14453	3.90663
2.15625	4.05405
2.16797	4.20147
2.17969	6.41278
2.19141	8.18182
2.20313	8.32924
2.21484	8.47666
2.22656	8.62408
2.23828	10.9828
2.25	10.9828
2.26172	10.9828
2.27344	10.9828
2.28516	10.9828
2.29688	10.9828
2.30859	10.9828
2.32031	10.9828
2.33203	10.9828
2.34375	10.9828
2.35547	9.21376
2.36719	7.2973
2.37891	7.14988
2.39063	7.00246
2.40234	6.85504
2.41406	6.70762
2.42578	4.64373
2.4375	2.72727
2.44922	2.57985
2.46094	2.43243
2.47266	2.28501
2.48438	1.40049
2.49609	0.515971
2.50781	0.36855
2.51953	0.22113
2.53125	0.0737101
2.54297	-0.0737101
2.55469	-0.22113
2.56641	-0.36855
2.57813	-0.515971
2.58984	-0.663391
2.60156	-0.810811
2.61328	-0.958231
2.625	-0.958231
2.63672	-1.10565
2.64844	-1.25307
2.66016	-2.57985
2.67188	-3.75921
2.68359	-3.90663
2.69531	-4.05405
2.70703	-4.20147
2.71875	-7.00246
2.73047	-9.65602
2.74219	-9.80344
2.75391	-9.95086
2.76563	-10.0983
2.77734	-10.2457
2.78906	-20.5651
2.80078	-20.7125
2.8125	-20.86
2.82422	-21.0074
2.83594	-21.1548
2.84766	-24.1032
2.85938	-14.9631
2.87109	-14.5209
2.88281	-14.0786
2.89453	-13.6364
2.90625	4.20147
2.91797	15.7002
2.92969	15.9951
2.94141	16.2899
2.95313	16.5848
2.96484	19.6806
2.97656	14.226
2.98828	13.7838
3	13.3415
3.01172	13.0467
3.02344	-2.72727
3.03516	-8.91892
3.04688	-9.36118
3.05859	-9.65602
3.07031	-9.95086
3.08203	-13.9312
3.09375	-11.5725
3.10547	-11.2776
3.11719	-10.9828
3.12891	-10.688
3.14063	-10.3931
3.15234	-1.54791
3.16406	2.43243
3.17578	2.57985
3.1875	2.72727
3.19922	2.87469
3.21094	5.97052
3.22266	9.36118
3.23438	9.21376
3.24609	9.06634
3.25781	8.91892
3.26953	8.7715
3.28125	8.62408
3.29297	8.47666
3.30469	8.32924
3.31641	8.18182
3.32813	6.11794
3.33984	4.20147
3.35156	4.05405
3.36328	3.90663
3.375	3.75921
3.38672	2.72727
3.39844	1.40049
3.41016	1.25307
3.42188	1.10565
3.43359	0.958231
3.44531	0.810811
3.45703	0.663391
3.46875	0.515971
3.48047	0.36855
3.49219	0.22113
3.50391	0.0737101
3.51563	-0.36855
3.52734	-0.958231
3.53906	-1.10565
3.55078	-1.25307
3.5625	-1.40049
3.57422	-1.54791
3.58594	-1.69533
3.59766	-1.84275
3.60938	-1.99017
3.62109	-2.13759
3.63281	-4.20147
3.64453	-6.11794
3.65625	-6.11794
3.66797	-6.26536
3.67969	-6.41278
3.69141	-9.80344
3.70313	-14.8157
3.71484	-14.9631
3.72656	-15.1106
3.73828	-15.258
3.75	-23.5135
3.76172	-22.629
3.77344	-22.4816
3.78516	-22.3342
3.79688	-22.1867
3.80859	-4.05405
3.82031	4.64373
3.83203	5.23342
3.84375	5.8231
3.85547	6.41278
3.86719	19.6806
3.87891	18.9435
3.89063	18.7961
3.90234	18.6486
3.91406	18.5012
3.92578	18.3538
3.9375	8.91892
3.94922	0.22113
3.96094	-0.0737101
3.97266	-0.515971
3.98438	-0.958231
3.99609	-13.1941
4.00781	-13.0467
4.01953	-12.8993
4.03125	-12.7518
4.04297	-12.6044
4.05469	-8.91892
4.06641	-6.26536
4.07813	-5.97052
4.08984	-5.67568
4.10156	-5.38084
4.11328	0.0737101
4.125	5.23342
4.13672	5.38084
4.14844	5.52826
4.16016	5.67568
4.17188	8.7715
4.18359	8.62408
4.19531	8.47666
4.20703	8.32924
4.21875	8.18182
4.23047	8.0344
4.24219	8.0344
4.25391	7.88698
4.26563	7.73956
4.27734	7.59214
4.28906	7.44472
4.30078	6.26536
4.3125	4.93857
4.32422	4.79115
4.33594	4.64373
4.34766	4.49631
4.35938	2.87469
4.37109	2.87469
4.38281	2.87469
4.39453	2.87469
4.40625	2.87469
4.41797	2.87469
4.42969	3.02211
4.44141	3.16953
4.45313	3.31695
4.46484	3.46437
4.47656	3.61179
4.48828	3.75921
4.5	3.90663
4.51172	4.05405
4.52344	4.20147
4.53516	6.26536
4.54688	8.18182
4.55859	8.32924
4.57031	8.47666
4.58203	8.62408
4.59375	11.8673
4.60547	15.4054
4.61719	15.5528
4.62891	15.7002
4.64063	15.8477
4.65234	15.9951
4.66406	20.4177
4.67578	19.5332
4.6875	19.3857
4.69922	19.2383
4.71094	19.0909
4.72266	7.88698
4.73438	-0.515971
4.74609	-0.958231
4.75781	-1.40049
4.76953	-1.84275
4.78125	-13.9312
4.79297	-13.7838
4.80469	-13.6364
4.81641	-13.4889
4.82813	-13.3415
4.83984	-11.2776
4.85156	-9.21376
4.86328	-8.91892
4.875	-8.62408
4.88672	-8.32924
4.89844	-1.40049
4.91016	3.02211
4.92188	3.16953
4.93359	3.31695
4.94531	3.46437
4.95703	5.97052
4.96875	8.91892
4.98047	8.91892
4.99219	9.06634
5.00391	9.21376
5.01563	9.36118
5.02734	9.5086
5.03906	9.36118
5.05078	9.21376
5.0625	9.06634
5.07422	8.91892
5.08594	7.59214
5.09766	6.41278
5.10938	6.26536
5.12109	6.11794
5.13281	5.97052
5.14453	4.79115
5.15625	3.46437
5.16797	3.31695
5.17969	3.16953
5.19141	3.02211
5.20313	2.87469
5.21484	2.87469
5.22656	2.87469
5.23828	2.87469
5.25	2.87469
5.26172	2.87469
5.27344	3.02211
5.28516	3.16953
5.29688	3.31695
5.30859	3.46437
5.32031	4.79115
5.33203	5.97052
5.34375	6.11794
5.35547	6.26536
5.36719	6.41278
5.37891	6.5602
5.39063	9.06634
5.40234	11.1302
5.41406	11.2776
5.42578	11.4251
5.4375	11.5725
5.44922	19.0909
5.46094	19.2383
5.47266	19.3857
5.48438	19.5332
5.49609	19.6806
5.50781	20.4177
5.51953	12.8993
5.53125	12.6044
5.54297	12.3096
5.55469	12.0147
5.56641	-8.7715
5.57813	-8.91892
5.58984	-9.06634
5.60156	-9.21376
5.61328	-9.36118
5.625	-14.6683
5.63672	-13.7838
5.64844	-13.6364
5.66016	-13.4889
5.67188	-13.3415
5.68359	-5.67568
5.69531	-1.40049
5.70703	-1.25307
5.71875	-1.10565
5.73047	-0.958231
5.74219	-0.810811
5.75391	3.16953
5.76563	7.44472
5.77734	7.59214
5.78906	7.73956
5.80078	7.88698
5.8125	9.5086
5.82422	9.36118
5.83594	9.21376
5.84766	9.06634
5.85938	8.91892
5.87109	8.7715
5.88281	7.88698
5.89453	7.73956
5.90625	7.59214
5.91797	7.44472
5.92969	5.8231
5.94141	4.20147
5.95313	4.05405
5.96484	3.90663
5.97656	3.75921
5.98828	2.87469
6	1.99017
6.01172	1.99017
6.02344	1.84275
6.03516	1.69533
6.04688	1.54791
6.05859	1.54791
6.07031	1.69533
6.08203	1.84275
6.09375	1.99017
6.10547	2.13759
6.11719	2.28501
6.12891	2.43243
6.14063	2.57985
6.15234	2.72727
6.16406	2.87469
6.17578	3.61179
6.1875	4.49631
6.19922	4.64373
6.21094	4.79115
6.22266	4.93857
6.23438	7.2973
6.24609	10.3931
6.25781	10.5405
6.26953	10.688
6.28125	10.8354
6.29297	15.5528
6.30469	21.3022
6.31641	21.4496
6.32813	21.5971
6.33984	21.7445
6.35156	23.3661
6.36328	14.226
6.375	13.9312
6.38672	13.4889
6.39844	13.1941
6.41016	-13.9312
6.42188	-14.0786
6.43359	-14.226
6.44531	-14.3735
6.45703	-14.5209
6.46875	-18.2064
6.48047	-13.9312
6.49219	-13.4889
6.50391	-13.1941
6.51563	-12.8993
6.52734	-12.6044
6.53906	2.87469
6.55078	7.00246
6.5625	7.2973
6.57422	7.59214
6.58594	7.88698
6.59766	8.47666
6.60938	13.0467
6.62109	12.8993
6.63281	12.7518
6.64453	12.6044
6.65625	7.88698
6.66797	3.46437
6.67969	3.31695
6.69141	3.16953
6.70313	3.02211
6.71484	-1.10565
6.72656	-4.49631
6.73828	-4.64373
6.75	-4.79115
6.76172	-4.93857
6.77344	-6.11794
6.78516	-7.44472
6.79688	-7.59214
6.80859	-7.73956
6.82031	-7.88698
6.83203	-8.0344
6.84375	-8.0344
6.85547	-7.88698
6.86719	-7.73956
6.87891	-7.59214
6.89063	-7.44472
6.90234	-7.2973
6.91406	-7.14988
6.92578	-7.00246
6.9375	-6.85504
6.94922	-6.70762
6.96094	-5.086
6.97266	-5.086
6.98438	-5.086
6.99609	-5.086
7.00781	-5.086
7.01953	-5.086
7.03125	-5.23342
7.04297	-5.38084
7.05469	-5.52826
7.06641	-5.67568
7.07813	-5.8231
7.08984	-5.97052
7.10156	-6.11794
7.11328	-6.26536
7.125	-6.41278
7.13672	-8.0344
7.14844	-9.65602
7.16016	-9.80344
7.17188	-9.95086
7.18359	-10.0983
7.19531	-11.8673
7.20703	-13.1941
7.21875	-13.0467
7.23047	-12.8993
7.24219	-12.7518
7.25391	-12.6044
7.26563	-11.7199
7.27734	-10.8354
7.28906	-10.688
7.30078	-10.5405
7.3125	-10.3931
7.32422	-5.67568
7.33594	-1.99017
7.34766	-1.84275
7.35938	-1.69533
7.37109	-1.69533
7.38281	0.22113
7.39453	3.75921
7.40625	3.90663
7.41797	4.05405
7.42969	4.20147
7.44141	5.38084
7.45313	7.44472
7.46484	7.59214
7.47656	7.73956
7.48828	7.88698
7.5	9.65602
7.51172	11.1302
7.52344	11.2776
7.53516	11.4251
7.54688	11.4251
7.55859	13.9312
7.57031	13.7838
7.58203	13.6364
7.59375	13.4889
7.60547	13.3415
7.61719	13.1941
7.62891	11.4251
7.64063	9.36118
7.65234	9.21376
7.66406	9.06634
7.67578	8.91892
7.6875	5.67568
7.69922	1.25307
7.71094	1.10565
7.72266	0.958231
7.73438	0.810811
7.74609	-1.54791
7.75781	-3.90663
7.76953	-4.05405
7.78125	-4.05405
7.79297	-4.20147
7.80469	-5.8231
7.81641	-7.44472
7.82813	-7.59214
7.83984	-7.73956
7.85156	-7.88698
7.86328	-9.36118
7.875	-11.1302
7.88672	-11.2776
7.89844	-11.4251
7.91016	-11.5725
7.92187	-13.1941
7.93359	-13.1941
7.94531	-13.0467
7.95703	-12.8993
7.96875	-12.7518
7.98047	-12.6044
7.99219	-10.0983
8.00391	-7.88698
8.01563	-7.73956
8.02734	-7.59214
8.03906	-7.44472
8.05078	-3.46437
8.0625	0.958231
8.07422	1.10565
8.08594	1.10565
8.09766	1.25307
8.10938	3.46437
8.12109	5.97052
8.13281	6.11794
8.14453	6.26536
8.15625	6.41278
8.16797	8.0344
8.17969	9.65602
8.19141	9.80344
8.20313	9.95086
8.21484	10.0983
8.22656	11.4251
8.23828	12.3096
8.25	12.1622
8.26172	12.0147
8.27344	11.8673
8.28516	11.7199
8.29688	11.5725
8.30859	11.4251
8.32031	11.2776
8.33203	11.1302
8.34375	10.9828
8.35547	8.0344
8.36719	4.93857
8.37891	4.79115
8.39063	4.64373
8.40234	4.49631
8.41406	2.13759
8.42578	-0.22113
8.4375	-0.36855
8.44922	-0.515971
8.46094	-0.663391
8.47266	-1.99017
8.48438	-3.16953
8.49609	-3.31695
8.50781	-3.46437
8.51953	-3.61179
8.53125	-4.64373
8.54297	-5.97052
8.55469	-6.11794
8.56641	-6.26536
8.57813	-6.41278
8.58984	-8.7715
8.60156	-11.1302
8.61328	-11.2776
8.625	-11.4251
8.63672	-11.5725
8.64844	-13.9312
8.66016	-15.9951
8.67188	-15.8477
8.68359	-15.7002
8.69531	-15.7002
8.70703	-12.0147
8.71875	-7.2973
8.73047	-7.14988
8.74219	-7.00246
8.75391	-6.85504
8.76563	-6.70762
8.77734	0.515971
8.78906	5.97052
8.80078	6.11794
8.8125	6.26536
8.82422	6.41278
8.83594	8.32924
8.84766	11.5725
8.85938	11.4251
8.87109	11.2776
8.88281	11.1302
8.89453	10.688
8.90625	10.0983
8.91797	9.95086
8.92969	9.80344
8.94141	9.65602
8.95313	7.14988
8.96484	4.20147
8.97656	4.05405
8.98828	3.90663
9	3.75921
9.01172	1.69533
9.02344	-0.0737101
9.03516	-0.22113
9.04688	-0.36855
9.05859	-0.515971
9.07031	-1.69533
9.08203	-3.02211
9.09375	-3.16953
9.10547	-3.31695
9.11719	-3.46437
9.12891	-3.61179
9.14063	-4.34889
9.15234	-5.38084
9.16406	-5.52826
9.17578	-5.67568
9.1875	-5.8231
9.19922	-8.32924
9.21094	-10.3931
9.22266	-10.5405
9.23438	-10.688
9.24609	-10.8354
9.25781	-12.457
9.26953	-17.027
9.28125	-17.1744
9.29297	-17.3219
9.30469	-17.4693
9.31641	-13.7838
9.32813	-10.0983
9.33984	-9.65602
9.35156	-9.36118
9.36328	-9.06634
9.375	2.43243
9.38672	6.85504
9.39844	7.14988
9.41016	7.44472
9.42188	7.73956
9.43359	13.0467
9.44531	13.0467
9.45703	12.8993
9.46875	12.7518
9.48047	12.6044
9.49219	12.457
9.50391	9.95086
9.51563	7.88698
9.52734	7.73956
9.53906	7.59214
9.55078	7.44472
9.5625	4.20147
9.57422	-0.22113
9.58594	-0.36855
9.59766	-0.515971
9.60938	-0.663391
9.62109	-2.57985
9.63281	-4.64373
9.64453	-4.64373
9.65625	-4.79115
9.66797	-4.93857
9.67969	-6.11794
9.69141	-7.44472
9.70313	-7.59214
9.71484	-7.73956
9.72656	-7.88698
9.73828	-9.06634
9.75	-10.3931
9.76172	-10.5405
9.77344	-10.688
9.78516	-10.8354
9.79688	-10.9828
9.80859	-11.1302
9.82031	-10.3931
9.83203	-9.5086
9.84375	-8.62408
9.85547	-7.88698
9.86719	-7.2973
9.87891	-7.14988
9.89063	-7.00246
9.90234	-6.85504
9.91406	-6.70762
9.92578	-4.20147
9.9375	-1.25307
9.94922	-1.10565
9.96094	-0.958231
9.97266	-0.958231
9.98438	1.54791
9.99609	3.02211
10.0078	3.16953
10.0195	3.31695
10.0313	3.46437
10.043	4.34889
10.0547	5.23342
10.0664	5.38084
10.0781	5.52826
10.0898	5.67568
10.1016	7.2973
10.1133	8.91892
10.125	9.06634
10.1367	9.21376
10.1484	9.36118
10.1602	10.9828
10.1719	15.4054
10.1836	15.5528
10.1953	15.7002
10.207	15.8477
10.2188	15.9951
10.2305	17.4693
10.2422	15.8477
10.2539	15.7002
10.2656	15.5528
10.2773	15.4054
10.2891	5.67568
10.3008	0.36855
10.3125	0.0737101
10.3242	-0.22113
10.3359	-0.36855
10.3477	-4.93857
10.3594	-9.65602
10.3711	-9.80344
10.3828	-9.95086
10.3945	-10.0983
10.4063	-11.7199
10.418	-10.8354
10.4297	-10.688
10.4414	-10.5405
10.4531	-10.3931
10.4648	-6.85504
10.4766	-4.34889
10.4883	-4.20147
10.5	-4.05405
10.5117	-3.90663
10.5234	-1.10565
10.5352	1.54791
10.5469	1.69533
10.5586	1.84275
10.5703	1.99017
10.582	2.13759
10.5938	3.75921
10.6055	5.38084
10.6172	5.52826
10.6289	5.52826
10.6406	5.67568
10.6523	7.00246
10.6641	8.18182
10.6758	8.32924
10.6875	8.47666
10.6992	8.62408
10.7109	10.688
10.7227	12.6044
10.7344	12.7518
10.7461	12.8993
10.7578	13.0467
10.7695	15.4054
10.7813	15.258
10.793	15.1106
10.8047	14.9631
10.8164	14.8157
10.8281	11.1302
10.8398	7.14988
10.8516	7.00246
10.8633	6.85504
10.875	6.70762
10.8867	2.13759
10.8984	-3.02211
10.9102	-3.16953
10.9219	-3.31695
10.9336	-3.46437
10.9453	-6.11794
10.957	-8.18182
10.9688	-8.32924
10.9805	-8.47666
10.9922	-8.62408
11.0039	-8.7715
11.0156	-10.2457
11.0273	-10.0983
11.0391	-9.95086
11.0508	-9.80344
11.0625	-9.65602
11.0742	-9.5086
11.0859	-9.36118
11.0977	-9.21376
11.1094	-9.06634
11.1211	-8.91892
11.1328	-7.00246
11.1445	-5.67568
11.1563	-5.67568
11.168	-5.52826
11.1797	-5.38084
11.1914	-3.61179
11.2031	-2.13759
11.2148	-1.99017
11.2266	-1.84275
11.2383	-1.69533
11.25	-0.810811
11.2617	0.0737101
11.2734	0.22113
11.2852	0.36855
11.2969	0.515971
11.3086	0.663391
11.3203	0.663391
11.332	0.663391
11.3438	0.663391
11.3555	0.663391
11.3672	0.663391
11.3789	0.810811
11.3906	0.958231
11.4023	1.10565
11.4141	1.25307
11.4258	1.40049
11.4375	1.40049
11.4492	1.54791
11.4609	1.69533
11.4727	1.84275
11.4844	1.99017
11.4961	2.13759
11.5078	2.28501
11.5195	2.43243
11.5313	2.57985
11.543	2.72727
11.5547	4.79115
11.5664	6.70762
11.5781	6.85504
11.5898	7.00246
11.6016	7.14988
11.6133	11.5725
11.625	16.2899
11.6367	16.5848
11.6484	16.8796
11.6602	17.1744
11.6719	21.3022
11.6836	27.7887
11.6953	27.6413
11.707	27.4939
11.7188	27.3464
11.7305	27.199
11.7422	5.38084
11.7539	-9.80344
11.7656	-10.5405
11.7773	-11.1302
11.7891	-11.8673
11.8008	-24.1032
11.8125	-21.0074
11.8242	-20.7125
11.8359	-20.4177
11.8477	-19.9754
11.8594	4.49631
11.8711	16.4373
11.8828	16.7322
11.8945	17.027
11.9063	17.3219
11.918	19.6806
11.9297	10.688
11.9414	10.0983
11.9531	9.80344
11.9648	9.36118
11.9766	-3.16953
11.9883	-13.3415
12	-13.4889
12.0117	-13.6364
12.0234	-13.7838
12.0352	-14.6683
12.0469	-7.88698
12.0586	-7.59214
12.0703	-7.2973
12.082	-7.00246
12.0938	-6.70762
12.1055	2.57985
12.1172	7.44472
12.1289	7.59214
12.1406	7.73956
12.1523	7.88698
12.1641	10.2457
12.1758	10.0983
12.1875	9.95086
12.1992	9.80344
12.2109	9.65602
12.2227	6.70762
12.2344	4.20147
12.2461	4.05405
12.2578	3.90663
12.2695	3.75921
12.2813	1.40049
12.293	-0.810811
12.3047	-0.958231
12.3164	-1.10565
12.3281	-1.25307
12.3398	-2.43243
12.3516	-3.75921
12.3633	-3.90663
12.375	-4.05405
12.3867	-4.20147
12.3984	-5.52826
12.4102	-6.70762
12.4219	-6.85504
12.4336	-7.00246
12.4453	-7.14988
12.457	-7.2973
12.4688	-8.91892
12.4805	-11.2776
12.4922	-11.4251
12.5039	-11.5725
12.5156	-11.5725
12.5273	-13.9312
12.5391	-13.7838
12.5508	-13.6364
12.5625	-13.4889
12.5742	-13.3415
12.5859	-11.4251
12.5977	-9.21376
12.6094	-8.91892
12.6211	-8.62408
12.6328	-8.32924
12.6445	-3.02211
12.6563	1.54791
12.668	1.69533
12.6797	1.84275
12.6914	1.99017
12.7031	4.79115
12.7148	7.44472
12.7266	7.59214
12.7383	7.73956
12.75	7.88698
12.7617	9.06634
12.7734	10.3931
12.7852	10.3931
12.7969	10.5405
12.8086	10.688
12.8203	10.8354
12.832	11.5725
12.8438	11.4251
12.8555	11.4251
12.8672	11.2776
12.8789	11.1302
12.8906	9.80344
12.9023	8.62408
12.9141	8.47666
12.9258	8.32924
12.9375	8.18182
12.9492	6.26536
12.9609	4.20147
12.9727	4.05405
12.9844	3.90663
12.9961	3.75921
13.0078	2.43243
13.0195	1.25307
13.0313	1.10565
13.043	0.958231
13.0547	0.810811
13.0664	0.810811
13.0781	0.663391
13.0898	0.515971
13.1016	0.36855
13.1133	0.22113
13.125	-0.663391
13.1367	-1.54791
13.1484	-1.69533
13.1602	-1.84275
13.1719	-1.99017
13.1836	-2.13759
13.1953	-2.28501
13.207	-2.43243
13.2188	-2.57985
13.2305	-2.72727
13.2422	-2.87469
13.2539	-5.38084
13.2656	-7.59214
13.2773	-7.73956
13.2891	-7.88698
13.3008	-7.88698
13.3125	-13.7838
13.3242	-17.9115
13.3359	-18.2064
13.3477	-18.5012
13.3594	-18.6486
13.3711	-23.5135
13.3828	-20.86
13.3945	-20.4177
13.4063	-19.9754
13.418	-19.5332
13.4297	-7.44472
13.4414	10.5405
13.4531	10.9828
13.4648	11.4251
13.4766	11.8673
13.4883	19.3857
13.5	18.2064
13.5117	18.059
13.5234	17.9115
13.5352	17.7641
13.5469	1.84275
13.5586	-3.90663
13.5703	-4.34889
13.582	-4.79115
13.5938	-5.23342
13.6055	-5.67568
13.6172	-8.32924
13.6289	-13.0467
13.6406	-12.8993
13.6523	-12.7518
13.6641	-12.6044
13.6758	-6.41278
13.6875	-2.72727
13.6992	-2.57985
13.7109	-2.43243
13.7227	-2.43243
13.7344	3.16953
13.7461	7.44472
13.7578	7.59214
13.7695	7.73956
13.7813	7.88698
13.793	9.5086
13.8047	9.36118
13.8164	9.21376
13.8281	9.06634
13.8398	8.91892
13.8516	7.59214
13.8633	6.41278
13.875	6.26536
13.8867	6.26536
13.8984	6.11794
13.9102	4.93857
13.9219	3.61179
13.9336	3.46437
13.9453	3.31695
13.957	3.16953
13.9688	3.02211
13.9805	2.43243
13.9922	1.99017
14.0039	1.84275
14.0156	1.69533
14.0273	1.54791
14.0391	1.40049
14.0508	1.54791
14.0625	1.69533
14.0742	1.84275
14.0859	1.99017
14.0977	2.13759
14.1094	2.28501
14.1211	2.43243
14.1328	2.57985
14.1445	2.72727
14.1563	4.05405
14.168	5.23342
14.1797	5.38084
14.1914	5.52826
14.2031	5.67568
14.2148	7.73956
14.2266	11.1302
14.2383	11.2776
14.25	11.2776
14.2617	11.4251
14.2734	15.7002
14.2852	22.0393
14.2969	22.1867
14.3086	22.3342
14.3203	22.4816
14.332	22.629
14.3438	23.3661
14.3555	8.0344
14.3672	7.2973
14.3789	6.85504
14.3906	6.41278
14.4023	-16.1425
14.4141	-16.2899
14.4258	-16.4373
14.4375	-16.5848
14.4492	-16.7322
14.4609	-18.3538
14.4727	-9.80344
14.4844	-9.36118
14.4961	-8.91892
14.5078	-8.47666
14.5195	5.086
14.5313	10.3931
14.543	10.5405
14.5547	10.688
14.5664	10.8354
14.5781	13.1941
14.5898	11.5725
14.6016	11.4251
14.6133	11.2776
14.625	11.1302
14.6367	6.70762
14.6484	1.25307
14.6602	0.958231
14.6719	0.663391
14.6836	0.36855
14.6953	0.0737101
14.707	-3.02211
14.7188	-6.11794
14.7305	-6.26536
14.7422	-6.41278
14.7539	-6.5602
14.7656	-8.0344
14.7773	-7.88698
14.7891	-7.73956
14.8008	-7.59214
14.8125	-7.44472
14.8242	-7.2973
14.8359	-7.14988
14.8477	-7.00246
14.8594	-6.85504
14.8711	-6.70762
14.8828	-6.5602
14.8945	-6.5602
14.9063	-6.41278
14.918	-6.26536
14.9297	-6.11794
14.9414	-5.23342
14.9531	-4.49631
14.9648	-4.64373
14.9766	-4.79115
14.9883	-4.93857
15	-5.086
15.0117	-5.086
15.0234	-5.086
15.0352	-5.086
15.0469	-5.086
15.0586	-5.086

## Sheet: Sheet4
The output variable y2 of fractional-order Lü chaotic response system changes with time
Time(s)	The output variable y2 of fractional-order Lü chaotic response system
0	-3.90663
0.0117188	-4.49631
0.0234375	-4.64373
0.0351563	-4.79115
0.046875	-4.93857
0.0585938	-8.91892
0.0703125	-14.8157
0.0820313	-15.1106
0.09375	-15.258
0.105469	-15.7002
0.117188	-30.1474
0.128906	8.91892
0.140625	9.21376
0.152344	9.5086
0.164063	9.80344
0.175781	10.0983
0.1875	-30.5897
0.199219	14.6683
0.210938	15.5528
0.222656	16.4373
0.234375	17.3219
0.246094	29.7052
0.257813	21.5971
0.269531	20.7125
0.28125	19.6806
0.292969	18.7961
0.304688	-27.9361
0.316406	-27.9361
0.328125	-27.9361
0.339844	-27.9361
0.351563	-27.9361
0.363281	10.5405
0.375	10.9828
0.386719	11.2776
0.398438	12.0147
0.410156	12.8993
0.421875	25.43
0.433594	15.4054
0.445313	14.6683
0.457031	14.3735
0.46875	13.4889
0.480469	10.0983
0.492188	-20.4177
0.503906	-20.7125
0.515625	-20.86
0.527344	-21.0074
0.539063	-21.3022
0.550781	-1.25307
0.5625	3.90663
0.574219	4.20147
0.585938	4.93857
0.597656	5.67568
0.609375	17.4693
0.621094	15.1106
0.632813	14.8157
0.644531	14.3735
0.65625	14.0786
0.667969	0.810811
0.679688	-8.18182
0.691406	-8.62408
0.703125	-8.91892
0.714844	-9.21376
0.726563	-12.457
0.738281	-10.0983
0.75	-9.95086
0.761719	-9.80344
0.773438	-9.65602
0.785156	-4.79115
0.796875	3.02211
0.808594	3.16953
0.820313	3.31695
0.832031	3.46437
0.84375	8.62408
0.855469	8.47666
0.867188	8.32924
0.878906	8.32924
0.890625	8.32924
0.902344	8.18182
0.914063	7.2973
0.925781	6.41278
0.9375	6.26536
0.949219	6.11794
0.960937	5.97052
0.972656	4.34889
0.984375	2.72727
0.996094	2.57985
1.00781	2.43243
1.01953	2.28501
1.03125	1.40049
1.04297	0.515971
1.05469	0.36855
1.06641	0.22113
1.07813	0.0737101
1.08984	-0.0737101
1.10156	-0.22113
1.11328	-0.36855
1.125	-0.515971
1.13672	-0.810811
1.14844	-1.25307
1.16016	-1.40049
1.17188	-1.54791
1.18359	-1.69533
1.19531	-1.99017
1.20703	-3.02211
1.21875	-4.49631
1.23047	-4.64373
1.24219	-4.79115
1.25391	-4.93857
1.26563	-5.086
1.27734	-8.32924
1.28906	-11.2776
1.30078	-11.4251
1.3125	-11.5725
1.32422	-11.7199
1.33594	-17.3219
1.34766	-21.4496
1.35938	-21.5971
1.37109	-21.7445
1.38281	-21.8919
1.39453	-13.6364
1.40625	-9.36118
1.41797	-9.06634
1.42969	-8.32924
1.44141	-8.18182
1.45313	0.36855
1.46484	15.5528
1.47656	15.7002
1.48828	15.8477
1.5	18.2064
1.51172	16.1425
1.52344	12.8993
1.53516	12.457
1.54688	12.1622
1.55859	11.5725
1.57031	3.02211
1.58203	-6.70762
1.59375	-6.85504
1.60547	-7.00246
1.61719	-7.14988
1.62891	-9.36118
1.64063	-11.7199
1.65234	-11.5725
1.66406	-11.4251
1.67578	-11.2776
1.6875	-11.1302
1.69922	-7.14988
1.71094	-3.46437
1.72266	-3.31695
1.73438	-3.16953
1.74609	-3.02211
1.75781	0.810811
1.76953	3.75921
1.78125	3.90663
1.79297	4.05405
1.80469	4.20147
1.81641	5.97052
1.82813	7.44472
1.83984	7.59214
1.85156	7.73956
1.86328	7.88698
1.875	8.7715
1.88672	9.65602
1.89844	9.80344
1.91016	9.95086
1.92187	10.0983
1.93359	10.2457
1.94531	10.0983
1.95703	9.95086
1.96875	9.80344
1.98047	9.65602
1.99219	9.5086
2.00391	9.36118
2.01563	9.21376
2.02734	9.06634
2.03906	9.06634
2.05078	8.91892
2.0625	7.88698
2.07422	6.5602
2.08594	6.26536
2.09766	6.11794
2.10938	5.97052
2.12109	5.23342
2.13281	4.93857
2.14453	4.79115
2.15625	4.64373
2.16797	4.49631
2.17969	4.34889
2.19141	4.49631
2.20313	4.64373
2.21484	4.79115
2.22656	4.93857
2.23828	5.23342
2.25	5.97052
2.26172	6.11794
2.27344	6.26536
2.28516	6.41278
2.29688	8.32924
2.30859	10.3931
2.32031	10.5405
2.33203	10.688
2.34375	10.8354
2.35547	13.9312
2.36719	16.1425
2.37891	16.2899
2.39063	16.4373
2.40234	16.5848
2.41406	16.7322
2.42578	15.7002
2.4375	14.3735
2.44922	14.0786
2.46094	13.6364
2.47266	13.3415
2.48438	7.44472
2.49609	-1.69533
2.50781	-1.84275
2.51953	-1.99017
2.53125	-2.13759
2.54297	-5.97052
2.55469	-9.65602
2.56641	-9.95086
2.57813	-10.2457
2.58984	-10.5405
2.60156	-10.8354
2.61328	-9.98043
2.625	-9.95086
2.63672	-9.80344
2.64844	-9.65602
2.66016	-7.59214
2.67188	-5.8231
2.68359	-5.67568
2.69531	-5.52826
2.70703	-5.38084
2.71875	-3.02211
2.73047	-0.663391
2.74219	-0.515971
2.75391	-0.36855
2.76563	-0.22113
2.77734	-0.0737101
2.78906	1.10565
2.80078	2.43243
2.8125	2.57985
2.82422	2.72727
2.83594	2.87469
2.84766	3.75921
2.85938	4.49631
2.87109	4.64373
2.88281	4.79115
2.89453	4.93857
2.90625	6.70762
2.91797	8.18182
2.92969	8.32924
2.94141	8.47666
2.95313	8.62408
2.96484	11.8673
2.97656	14.8157
2.98828	14.9631
3	15.1106
3.01172	15.258
3.02344	18.9435
3.03516	18.2064
3.04688	18.059
3.05859	17.9115
3.07031	17.7641
3.08203	9.95086
3.09375	0.515971
3.10547	0.22113
3.11719	-0.36855
3.12891	-0.663391
3.14063	-1.25307
3.15234	-6.11794
3.16406	-11.2776
3.17578	-11.4251
3.1875	-11.7199
3.19922	-12.0147
3.21094	-12.3096
3.22266	-10.9828
3.23438	-10.8354
3.24609	-10.5405
3.25781	-10.3931
3.26953	-5.8231
3.28125	-1.40049
3.29297	-1.25307
3.30469	-1.10565
3.31641	-0.958231
3.32813	1.69533
3.33984	4.49631
3.35156	4.64373
3.36328	4.79115
3.375	4.93857
3.38672	6.70762
3.39844	8.18182
3.41016	8.32924
3.42188	8.47666
3.43359	8.62408
3.44531	9.36118
3.45703	10.3931
3.46875	10.5405
3.48047	10.5405
3.49219	10.688
3.50391	10.8354
3.51563	11.7199
3.52734	11.1302
3.53906	10.0983
3.55078	9.95086
3.5625	9.36118
3.57422	9.06634
3.58594	8.7715
3.59766	8.47666
3.60938	8.32924
3.62109	8.18182
3.63281	6.26536
3.64453	4.20147
3.65625	4.05405
3.66797	3.90663
3.67969	3.75921
3.69141	2.43243
3.70313	1.25307
3.71484	1.10565
3.72656	0.958231
3.73828	0.810811
3.75	0.515971
3.76172	-0.0737101
3.77344	-0.22113
3.78516	-0.36855
3.79688	-0.515971
3.80859	-0.663391
3.82031	-0.810811
3.83203	-0.958231
3.84375	-1.10565
3.85547	-1.25307
3.86719	-2.43243
3.87891	-3.75921
3.89063	-3.90663
3.90234	-4.05405
3.91406	-4.20147
3.92578	-4.34889
3.9375	-6.70762
3.94922	-9.06634
3.96094	-9.21376
3.97266	-9.21376
3.98438	-9.36118
3.99609	-13.4889
4.00781	-19.5332
4.01953	-19.6806
4.03125	-19.828
4.04297	-19.9754
4.05469	-23.5135
4.06641	-17.3219
4.07813	-16.7322
4.08984	-16.4373
4.10156	-15.8477
4.11328	4.20147
4.125	12.7518
4.13672	13.3415
4.14844	13.6364
4.16016	14.226
4.17188	18.9435
4.18359	15.9951
4.19531	15.8477
4.20703	15.7002
4.21875	15.5528
4.23047	4.93857
4.24219	-5.38084
4.25391	-5.52826
4.26563	-5.97052
4.27734	-6.26536
4.28906	-6.5602
4.30078	-13.0467
4.3125	-12.3096
4.32422	-12.1622
4.33594	-12.0147
4.34766	-11.8673
4.35938	-6.70762
4.37109	-1.84275
4.38281	-1.54791
4.39453	-1.25307
4.40625	-1.10565
4.41797	3.02211
4.42969	6.70762
4.44141	6.85504
4.45313	7.00246
4.46484	7.14988
4.47656	7.88698
4.48828	8.62408
4.5	8.47666
4.51172	8.32924
4.52344	8.18182
4.53516	8.0344
4.54688	7.88698
4.55859	7.73956
4.57031	7.59214
4.58203	7.44472
4.59375	6.70762
4.60547	5.8231
4.61719	5.67568
4.62891	5.52826
4.64063	5.38084
4.65234	5.23342
4.66406	5.086
4.67578	4.93857
4.6875	4.34889
4.69922	4.34889
4.71094	4.34889
4.72266	4.34889
4.73438	5.23342
4.74609	5.38084
4.75781	5.52826
4.76953	5.67568
4.78125	6.70762
4.79297	7.44472
4.80469	7.59214
4.81641	7.73956
4.82813	7.88698
4.83984	9.95086
4.85156	11.8673
4.86328	12.0147
4.875	12.1622
4.88672	12.3096
4.89844	14.8157
4.91016	16.7322
4.92188	16.5848
4.93359	16.4373
4.94531	16.2899
4.95703	12.8993
4.96875	8.62408
4.98047	8.32924
4.99219	8.0344
5.00391	7.73956
5.01563	7.59214
5.02734	1.99017
5.03906	-5.38084
5.05078	-5.52826
5.0625	-5.67568
5.07422	-5.8231
5.08594	-8.18182
5.09766	-10.3931
5.10938	-10.5405
5.12109	-10.688
5.13281	-10.8354
5.14453	-10.3931
5.15625	-9.36118
5.16797	-9.21376
5.17969	-9.06634
5.19141	-8.91892
5.20313	-6.41278
5.21484	-3.75921
5.22656	-3.46437
5.23828	-3.31695
5.25	-3.16953
5.26172	-1.25307
5.27344	0.810811
5.28516	0.958231
5.29688	1.10565
5.30859	1.25307
5.32031	2.28501
5.33203	3.02211
5.34375	3.16953
5.35547	3.31695
5.36719	3.46437
5.37891	3.61179
5.39063	4.49631
5.40234	5.38084
5.41406	5.38084
5.42578	5.52826
5.4375	5.67568
5.44922	7.73956
5.46094	9.65602
5.47266	9.80344
5.48438	9.95086
5.49609	10.0983
5.50781	14.8157
5.51953	17.027
5.53125	17.4693
5.54297	18.059
5.55469	18.5012
5.56641	18.9435
5.57813	15.1106
5.58984	14.8157
5.60156	14.6683
5.61328	14.226
5.625	8.62408
5.63672	-4.49631
5.64844	-4.79115
5.66016	-5.23342
5.67188	-5.38084
5.68359	-12.7518
5.69531	-12.457
5.70703	-12.3096
5.71875	-12.1622
5.73047	-12.0147
5.74219	-11.8673
5.75391	-9.95086
5.76563	-7.88698
5.77734	-7.73956
5.78906	-7.59214
5.80078	-7.44472
5.8125	-3.02211
5.82422	0.958231
5.83594	1.10565
5.84766	1.10565
5.85938	1.25307
5.87109	3.61179
5.88281	5.97052
5.89453	6.26536
5.90625	6.41278
5.91797	6.5602
5.92969	7.88698
5.94141	8.7715
5.95313	8.91892
5.96484	9.21376
5.97656	9.36118
5.98828	10.9828
6	10.9828
6.01172	10.9828
6.02344	10.9828
6.03516	10.9828
6.04688	10.9828
6.05859	10.8354
6.07031	10.688
6.08203	10.5405
6.09375	10.3931
6.10547	8.91892
6.11719	7.2973
6.12891	7.14988
6.14063	7.00246
6.15234	6.85504
6.16406	6.70762
6.17578	5.23342
6.1875	3.46437
6.19922	3.31695
6.21094	3.16953
6.22266	3.02211
6.23438	2.28501
6.24609	1.25307
6.25781	1.10565
6.26953	0.958231
6.28125	0.810811
6.29297	0.663391
6.30469	0.663391
6.31641	0.663391
6.32813	0.663391
6.33984	0.663391
6.35156	0.663391
6.36328	0.810811
6.375	0.958231
6.38672	1.10565
6.39844	1.25307
6.41016	1.40049
6.42188	1.54791
6.43359	1.69533
6.44531	1.84275
6.45703	1.99017
6.46875	2.72727
6.48047	3.61179
6.49219	3.90663
6.50391	4.05405
6.51563	4.20147
6.52734	4.34889
6.53906	7.44472
6.55078	9.5086
6.5625	9.80344
6.57422	9.95086
6.58594	10.0983
6.59766	17.1744
6.60938	22.7764
6.62109	22.9238
6.63281	23.0713
6.64453	23.2187
6.65625	27.0516
6.66797	16.8796
6.67969	16.4373
6.69141	15.7002
6.70313	14.8157
6.71484	-2.72727
6.72656	-19.9754
6.73828	-20.1229
6.75	-20.2703
6.76172	-20.4177
6.77344	-22.4816
6.78516	-9.21376
6.79688	-8.32924
6.80859	-8.18182
6.82031	-7.44472
6.83203	18.3538
6.84375	18.2064
6.85547	18.059
6.86719	17.9115
6.87891	17.7641
6.89063	17.6167
6.90234	10.8354
6.91406	3.90663
6.92578	3.31695
6.9375	3.02211
6.94922	2.43243
6.96094	-2.28501
6.97266	-11.8673
6.98438	-12.0147
6.99609	-12.1622
7.00781	-12.3096
7.01953	-9.06634
7.03125	-6.5602
7.04297	-6.41278
7.05469	-6.11794
7.06641	-6.11794
7.07813	-0.36855
7.08984	4.49631
7.10156	4.64373
7.11328	4.79115
7.125	4.93857
7.13672	8.7715
7.14844	8.62408
7.16016	8.47666
7.17188	8.32924
7.18359	8.18182
7.19531	8.0344
7.20703	7.88698
7.21875	7.88698
7.23047	7.73956
7.24219	7.59214
7.25391	7.44472
7.26563	6.26536
7.27734	4.93857
7.28906	4.79115
7.30078	4.64373
7.3125	4.49631
7.32422	4.34889
7.33594	3.61179
7.34766	3.61179
7.35938	3.61179
7.37109	3.61179
7.38281	3.61179
7.39453	3.75921
7.40625	3.90663
7.41797	4.05405
7.42969	4.20147
7.44141	4.34889
7.45313	4.64373
7.46484	4.93857
7.47656	5.086
7.48828	5.67568
7.5	8.18182
7.51172	10.3931
7.52344	10.5405
7.53516	10.688
7.54688	10.8354
7.55859	14.6683
7.57031	17.4693
7.58203	17.7641
7.59375	17.9115
7.60547	18.059
7.61719	18.2064
7.62891	18.9435
7.64063	14.3735
7.65234	13.9312
7.66406	13.6364
7.67578	13.4889
7.6875	1.69533
7.69922	-4.64373
7.71094	-4.79115
7.72266	-4.93857
7.73438	-5.086
7.74609	-12.7518
7.75781	-12.3096
7.76953	-12.1622
7.78125	-11.8673
7.79297	-11.7199
7.80469	-9.95086
7.81641	-8.62408
7.82813	-8.47666
7.83984	-8.18182
7.85156	-8.0344
7.86328	-4.05405
7.875	0.810811
7.88672	0.958231
7.89844	1.10565
7.91016	1.25307
7.92187	3.46437
7.93359	5.97052
7.94531	6.11794
7.95703	6.26536
7.96875	6.41278
7.98047	6.5602
7.99219	7.88698
8.00391	8.91892
8.01563	9.06634
8.02734	9.21376
8.03906	9.36118
8.05078	10.9828
8.0625	10.9828
8.07422	10.9828
8.08594	10.9828
8.09766	10.9828
8.10938	10.9828
8.12109	10.9828
8.13281	10.9828
8.14453	10.9828
8.15625	10.9828
8.16797	8.47666
8.17969	7.14988
8.19141	7.00246
8.20313	6.85504
8.21484	6.70762
8.22656	4.79115
8.23828	2.87469
8.25	2.72727
8.26172	2.57985
8.27344	2.43243
8.28516	1.54791
8.29688	0.663391
8.30859	0.515971
8.32031	0.36855
8.33203	0.22113
8.34375	0.0737101
8.35547	-0.0737101
8.36719	-0.22113
8.37891	-0.36855
8.39063	-0.515971
8.40234	-0.663391
8.41406	-0.810811
8.42578	-0.958231
8.4375	-1.10565
8.44922	-1.25307
8.46094	-1.54791
8.47266	-1.69533
8.48438	-1.84275
8.49609	-1.84275
8.50781	-1.99017
8.51953	-2.13759
8.53125	-4.64373
8.54297	-5.97052
8.55469	-6.11794
8.56641	-6.26536
8.57813	-6.41278
8.58984	-8.7715
8.60156	-14.8157
8.61328	-14.9631
8.625	-15.1106
8.63672	-15.258
8.64844	-24.9877
8.66016	-24.8403
8.67188	-24.6929
8.68359	-24.5455
8.69531	-24.398
8.70703	-4.49631
8.71875	6.85504
8.73047	7.14988
8.74219	7.73956
8.75391	8.0344
8.76563	8.62408
8.77734	21.1548
8.78906	20.7125
8.80078	20.5651
8.8125	20.2703
8.82422	19.9754
8.83594	6.41278
8.84766	-5.086
8.85938	-5.38084
8.87109	-5.97052
8.88281	-6.26536
8.89453	-15.4054
8.90625	-15.258
8.91797	-15.1106
8.92969	-14.9631
8.94141	-14.8157
8.95313	-7.00246
8.96484	0.810811
8.97656	1.10565
8.98828	1.40049
9	1.69533
9.01172	10.8354
9.02344	10.688
9.03516	10.5405
9.04688	10.5405
9.05859	10.3931
9.07031	9.36118
9.08203	8.0344
9.09375	7.88698
9.10547	7.73956
9.11719	7.59214
9.12891	7.44472
9.14063	3.31695
9.15234	-0.22113
9.16406	-0.36855
9.17578	-0.515971
9.1875	-0.663391
9.19922	-2.28501
9.21094	-4.05405
9.22266	-4.20147
9.23438	-4.34889
9.24609	-4.49631
9.25781	-5.23342
9.26953	-6.70762
9.28125	-6.85504
9.29297	-7.00246
9.30469	-7.14988
9.31641	-8.62408
9.32813	-9.65602
9.33984	-9.79842
9.35156	-9.95086
9.36328	-10.0983
9.375	-11.7199
9.38672	-11.5725
9.39844	-11.5725
9.41016	-11.4251
9.42188	-11.2776
9.43359	-10.3931
9.44531	-9.5086
9.45703	-9.36118
9.46875	-9.21376
9.48047	-9.06634
9.49219	-8.91892
9.50391	-6.11794
9.51563	-3.46437
9.52734	-3.31695
9.53906	-3.16953
9.55078	-3.02211
9.5625	-0.663391
9.57422	1.54791
9.58594	1.69533
9.59766	1.84275
9.60938	1.99017
9.62109	3.02211
9.63281	3.75921
9.64453	3.90663
9.65625	4.05405
9.66797	4.20147
9.67969	5.23342
9.69141	6.5602
9.70313	6.70762
9.71484	7.00246
9.72656	7.14988
9.73828	10.0983
9.75	12.6044
9.76172	12.7518
9.77344	12.8993
9.78516	13.0467
9.79688	17.4693
9.80859	17.6167
9.82031	17.7641
9.83203	17.9115
9.84375	18.059
9.85547	18.2064
9.86719	13.7838
9.87891	9.21376
9.89063	8.91892
9.90234	8.47666
9.91406	8.32924
9.92578	0.515971
9.9375	-6.26536
9.94922	-6.5602
9.96094	-6.85504
9.97266	-4.55723
9.98438	-3.75921
9.99609	-1.40049
10.0078	-1.25307
10.0195	-1.10565
10.0313	-0.958231
10.043	1.25307
10.0547	2.87469
10.0664	3.16953
10.0781	3.31695
10.0898	3.46437
10.1016	5.086
10.1133	7.44472
10.125	7.59214
10.1367	7.73956
10.1484	7.88698
10.1602	11.8673
10.1719	13.9312
10.1836	14.0786
10.1953	14.226
10.207	14.3735
10.2188	14.5209
10.2305	17.4693
10.2422	15.8477
10.2539	15.7002
10.2656	15.5528
10.2773	15.4054
10.2891	5.67568
10.3008	0.36855
10.3125	0.0737101
10.3242	-0.22113
10.3359	-0.36855
10.3477	-4.93857
10.3594	-9.65602
10.3711	-9.80344
10.3828	-9.95086
10.3945	-10.0983
10.4063	-11.7199
10.418	-10.8354
10.4297	-10.688
10.4414	-10.5405
10.4531	-10.3931
10.4648	-6.85504
10.4766	-5.086
10.4883	-4.93857
10.5	-4.79115
10.5117	-4.64373
10.5234	-1.10565
10.5352	1.54791
10.5469	1.69533
10.5586	1.84275
10.5703	1.99017
10.582	2.13759
10.5938	3.75921
10.6055	5.38084
10.6172	5.52826
10.6289	5.52826
10.6406	5.67568
10.6523	7.00246
10.6641	8.18182
10.6758	8.32924
10.6875	8.47666
10.6992	8.62408
10.7109	10.688
10.7227	12.6044
10.7344	12.7518
10.7461	12.8993
10.7578	13.0467
10.7695	15.4054
10.7813	15.258
10.793	15.1106
10.8047	14.9631
10.8164	14.8157
10.8281	11.1302
10.8398	7.14988
10.8516	7.00246
10.8633	6.85504
10.875	6.70762
10.8867	2.13759
10.8984	-3.02211
10.9102	-3.16953
10.9219	-3.31695
10.9336	-3.46437
10.9453	-6.11794
10.957	-8.18182
10.9688	-8.32924
10.9805	-8.47666
10.9922	-8.62408
11.0039	-8.7715
11.0156	-10.2457
11.0273	-10.0983
11.0391	-9.95086
11.0508	-9.80344
11.0625	-9.65602
11.0742	-9.5086
11.0859	-9.36118
11.0977	-9.21376
11.1094	-9.06634
11.1211	-8.91892
11.1328	-7.00246
11.1445	-5.67568
11.1563	-5.67568
11.168	-5.52826
11.1797	-5.38084
11.1914	-3.61179
11.2031	-2.13759
11.2148	-1.99017
11.2266	-1.84275
11.2383	-1.69533
11.25	-0.810811
11.2617	0.0737101
11.2734	0.22113
11.2852	0.36855
11.2969	0.515971
11.3086	0.663391
11.3203	0.663391
11.332	0.663391
11.3438	0.663391
11.3555	0.663391
11.3672	0.663391
11.3789	0.810811
11.3906	0.958231
11.4023	1.10565
11.4141	1.25307
11.4258	1.40049
11.4375	1.40049
11.4492	1.54791
11.4609	1.69533
11.4727	1.84275
11.4844	1.99017
11.4961	2.13759
11.5078	2.28501
11.5195	2.43243
11.5313	2.57985
11.543	2.72727
11.5547	4.79115
11.5664	6.70762
11.5781	6.85504
11.5898	7.00246
11.6016	7.14988
11.6133	11.5725
11.625	16.2899
11.6367	16.5848
11.6484	16.8796
11.6602	17.1744
11.6719	21.3022
11.6836	27.7887
11.6953	27.6413
11.707	27.4939
11.7188	27.3464
11.7305	27.199
11.7422	5.38084
11.7539	-9.80344
11.7656	-10.5405
11.7773	-11.1302
11.7891	-11.8673
11.8008	-24.1032
11.8125	-21.0074
11.8242	-20.7125
11.8359	-20.4177
11.8477	-19.9754
11.8594	4.49631
11.8711	16.4373
11.8828	16.7322
11.8945	17.027
11.9063	17.3219
11.918	19.6806
11.9297	10.688
11.9414	10.0983
11.9531	9.80344
11.9648	9.36118
11.9766	-3.16953
11.9883	-13.3415
12	-13.4889
12.0117	-13.6364
12.0234	-13.7838
12.0352	-14.6683
12.0469	-7.88698
12.0586	-7.59214
12.0703	-7.2973
12.082	-7.00246
12.0938	-6.70762
12.1055	2.57985
12.1172	7.44472
12.1289	7.59214
12.1406	7.73956
12.1523	7.88698
12.1641	10.2457
12.1758	10.0983
12.1875	9.95086
12.1992	9.80344
12.2109	9.65602
12.2227	6.70762
12.2344	4.20147
12.2461	4.05405
12.2578	3.90663
12.2695	3.75921
12.2813	1.40049
12.293	-0.810811
12.3047	-0.958231
12.3164	-1.10565
12.3281	-1.25307
12.3398	-2.43243
12.3516	-3.75921
12.3633	-3.90663
12.375	-4.05405
12.3867	-4.20147
12.3984	-5.52826
12.4102	-6.70762
12.4219	-6.85504
12.4336	-7.00246
12.4453	-7.14988
12.457	-7.2973
12.4688	-8.91892
12.4805	-11.2776
12.4922	-11.4251
12.5039	-11.5725
12.5156	-11.5725
12.5273	-13.9312
12.5391	-13.7838
12.5508	-13.6364
12.5625	-13.4889
12.5742	-13.3415
12.5859	-11.4251
12.5977	-9.21376
12.6094	-8.91892
12.6211	-8.62408
12.6328	-8.32924
12.6445	-3.02211
12.6563	1.54791
12.668	1.69533
12.6797	1.84275
12.6914	1.99017
12.7031	4.79115
12.7148	7.44472
12.7266	7.59214
12.7383	7.73956
12.75	7.88698
12.7617	9.06634
12.7734	10.3931
12.7852	10.3931
12.7969	10.5405
12.8086	10.688
12.8203	10.8354
12.832	11.5725
12.8438	11.4251
12.8555	11.4251
12.8672	11.2776
12.8789	11.1302
12.8906	9.80344
12.9023	8.62408
12.9141	8.47666
12.9258	8.32924
12.9375	8.18182
12.9492	6.26536
12.9609	4.20147
12.9727	4.05405
12.9844	3.90663
12.9961	3.75921
13.0078	2.43243
13.0195	1.25307
13.0313	1.10565
13.043	0.958231
13.0547	0.810811
13.0664	0.810811
13.0781	0.663391
13.0898	0.515971
13.1016	0.36855
13.1133	0.22113
13.125	-0.663391
13.1367	-1.54791
13.1484	-1.69533
13.1602	-1.84275
13.1719	-1.99017
13.1836	-2.13759
13.1953	-2.28501
13.207	-2.43243
13.2188	-2.57985
13.2305	-2.72727
13.2422	-2.87469
13.2539	-5.38084
13.2656	-7.59214
13.2773	-7.73956
13.2891	-7.88698
13.3008	-7.88698
13.3125	-13.7838
13.3242	-17.9115
13.3359	-18.2064
13.3477	-18.5012
13.3594	-18.6486
13.3711	-23.5135
13.3828	-20.86
13.3945	-20.4177
13.4063	-19.9754
13.418	-19.5332
13.4297	-7.44472
13.4414	10.5405
13.4531	10.9828
13.4648	11.4251
13.4766	11.8673
13.4883	19.3857
13.5	18.2064
13.5117	18.059
13.5234	17.9115
13.5352	17.7641
13.5469	1.84275
13.5586	-3.90663
13.5703	-4.34889
13.582	-4.79115
13.5938	-5.23342
13.6055	-5.67568
13.6172	-8.32924
13.6289	-13.0467
13.6406	-12.8993
13.6523	-12.7518
13.6641	-12.6044
13.6758	-6.41278
13.6875	-2.72727
13.6992	-2.57985
13.7109	-2.43243
13.7227	-2.43243
13.7344	3.16953
13.7461	7.44472
13.7578	7.59214
13.7695	7.73956
13.7813	7.88698
13.793	9.5086
13.8047	9.36118
13.8164	9.21376
13.8281	9.06634
13.8398	8.91892
13.8516	7.59214
13.8633	6.41278
13.875	6.26536
13.8867	6.26536
13.8984	6.11794
13.9102	4.93857
13.9219	3.61179
13.9336	3.46437
13.9453	3.31695
13.957	3.16953
13.9688	3.02211
13.9805	2.43243
13.9922	1.99017
14.0039	1.84275
14.0156	1.69533
14.0273	1.54791
14.0391	1.40049
14.0508	1.54791
14.0625	1.69533
14.0742	1.84275
14.0859	1.99017
14.0977	2.13759
14.1094	2.28501
14.1211	2.43243
14.1328	2.57985
14.1445	2.72727
14.1563	4.05405
14.168	5.23342
14.1797	5.38084
14.1914	5.52826
14.2031	5.67568
14.2148	7.73956
14.2266	11.1302
14.2383	11.2776
14.25	11.2776
14.2617	11.4251
14.2734	15.7002
14.2852	22.0393
14.2969	22.1867
14.3086	22.3342
14.3203	22.4816
14.332	22.629
14.3438	23.3661
14.3555	8.0344
14.3672	7.2973
14.3789	6.85504
14.3906	6.41278
14.4023	-16.1425
14.4141	-16.2899
14.4258	-16.4373
14.4375	-16.5848
14.4492	-16.7322
14.4609	-18.3538
14.4727	-9.80344
14.4844	-9.36118
14.4961	-8.91892
14.5078	-8.47666
14.5195	5.086
14.5313	10.3931
14.543	10.5405
14.5547	10.688
14.5664	10.8354
14.5781	13.1941
14.5898	11.5725
14.6016	11.4251
14.6133	11.2776
14.625	11.1302
14.6367	6.70762
14.6484	1.25307
14.6602	0.958231
14.6719	0.663391
14.6836	0.36855
14.6953	0.0737101
14.707	-3.02211
14.7188	-6.11794
14.7305	-6.26536
14.7422	-6.41278
14.7539	-6.5602
14.7656	-8.0344
14.7773	-7.88698
14.7891	-7.73956
14.8008	-7.59214
14.8125	-7.44472
14.8242	-7.2973
14.8359	-7.14988
14.8477	-7.00246
14.8594	-6.85504
14.8711	-6.70762
14.8828	-6.5602
14.8945	-6.5602
14.9063	-6.41278
14.918	-6.26536
14.9297	-6.11794
14.9414	-5.23342
14.9531	-4.49631
14.9648	-4.64373
14.9766	-4.79115
14.9883	-4.93857
15	-5.086
15.0117	-5.086
15.0234	-5.086
15.0352	-5.086
15.0469	-5.086
15.0586	-5.086

## Sheet: Sheet5
The state variable x3 of fractional-order Lü chaotic drive system changes with time
Time(s)	The state variable x3 of fractional-order Lü chaotic drive system
0	17.6036
0.0117188	19.2308
0.0234375	19.3787
0.0351563	19.5266
0.046875	19.6746
0.0585938	24.7041
0.0703125	36.0947
0.0820313	36.3905
0.09375	36.6864
0.105469	36.9822
0.117188	41.1243
0.128906	37.426
0.140625	37.1302
0.152344	36.8343
0.164063	36.5385
0.175781	36.2426
0.1875	33.8757
0.199219	36.2426
0.210938	36.3905
0.222656	36.5385
0.234375	36.6864
0.246094	38.9053
0.257813	37.2781
0.269531	37.1302
0.28125	36.9822
0.292969	36.8343
0.304688	31.6568
0.316406	31.8047
0.328125	31.9527
0.339844	32.1006
0.351563	32.1006
0.363281	32.2485
0.375	32.2485
0.386719	32.1006
0.398438	31.9527
0.410156	31.8047
0.421875	30.1775
0.433594	28.5503
0.445313	28.4024
0.457031	28.2544
0.46875	28.1065
0.480469	25.8876
0.492188	23.3728
0.503906	23.2249
0.515625	23.0769
0.527344	22.929
0.539063	22.7811
0.550781	21.3018
0.5625	21.4497
0.574219	21.5976
0.585938	21.7456
0.597656	21.8935
0.609375	22.0414
0.621094	22.1893
0.632813	22.3373
0.644531	22.4852
0.65625	22.6331
0.667969	23.5207
0.679688	24.4083
0.691406	24.5562
0.703125	24.7041
0.714844	24.8521
0.726563	26.4793
0.738281	26.3314
0.75	26.1834
0.761719	26.0355
0.773438	25.8876
0.785156	25.4438
0.796875	24.8521
0.808594	24.7041
0.820313	24.5562
0.832031	24.4083
0.84375	22.7811
0.855469	21.1538
0.867188	21.0059
0.878906	20.858
0.890625	20.858
0.902344	20.7101
0.914063	19.2308
0.925781	17.4556
0.9375	17.3077
0.949219	17.1598
0.960937	17.0118
0.972656	15.8284
0.984375	14.497
0.996094	14.3491
1.00781	14.2012
1.01953	14.0533
1.03125	13.1657
1.04297	12.2781
1.05469	12.1302
1.06641	11.9822
1.07813	11.8343
1.08984	11.6864
1.10156	11.5385
1.11328	11.2426
1.125	11.2426
1.13672	11.5385
1.14844	11.6864
1.16016	11.8343
1.17188	11.9822
1.18359	12.1302
1.19531	12.2781
1.20703	23.2249
1.21875	27.5148
1.23047	27.8107
1.24219	28.2544
1.25391	28.5503
1.26563	28.9941
1.27734	44.0828
1.28906	43.1953
1.30078	43.0473
1.3125	42.8994
1.32422	42.7515
1.33594	36.8343
1.34766	38.4615
1.35938	38.6095
1.37109	38.7574
1.38281	38.7574
1.39453	44.8225
1.40625	43.1953
1.41797	43.0473
1.42969	42.8994
1.44141	42.7515
1.45313	37.426
1.46484	37.574
1.47656	37.7219
1.48828	37.8698
1.5	38.0178
1.51172	38.9053
1.52344	38.9053
1.53516	38.7574
1.54688	38.6095
1.55859	38.4615
1.57031	34.7633
1.58203	32.2485
1.59375	32.1006
1.60547	31.9527
1.61719	31.8047
1.62891	31.6568
1.64063	31.5089
1.65234	31.3609
1.66406	31.213
1.67578	31.0651
1.6875	30.9172
1.69922	29.7337
1.71094	28.4024
1.72266	28.2544
1.73438	28.1065
1.74609	28.1065
1.75781	26.0355
1.76953	24.1124
1.78125	23.9645
1.79297	23.8166
1.80469	23.6686
1.81641	20.5621
1.82813	20.4142
1.83984	20.2663
1.85156	20.1183
1.86328	19.9704
1.875	18.3432
1.88672	18.4911
1.89844	18.6391
1.91016	18.787
1.92187	18.9349
1.93359	20.5621
1.94531	20.7101
1.95703	20.858
1.96875	21.0059
1.98047	21.1538
1.99219	26.3314
2.00391	26.4793
2.01563	26.6272
2.02734	26.7751
2.03906	26.9231
2.05078	27.071
2.0625	30.7692
2.07422	30.6213
2.08594	30.4734
2.09766	30.3254
2.10938	30.1775
2.12109	26.4793
2.13281	26.3314
2.14453	26.1834
2.15625	26.0355
2.16797	25.8876
2.17969	22.7811
2.19141	22.7811
2.20313	22.7811
2.21484	22.7811
2.22656	22.7811
2.23828	22.7811
2.25	22.7811
2.26172	22.7811
2.27344	22.7811
2.28516	22.7811
2.29688	24.8521
2.30859	25
2.32031	25.1479
2.33203	25.2959
2.34375	25.4438
2.35547	25.5917
2.36719	25.7396
2.37891	25.8876
2.39063	25.4438
2.40234	25
2.41406	24.7041
2.42578	24.4083
2.4375	24.1124
2.44922	23.9645
2.46094	23.8166
2.47266	23.6686
2.48438	19.8225
2.49609	19.6746
2.50781	19.5266
2.51953	19.3787
2.53125	19.2308
2.54297	16.8639
2.55469	16.716
2.56641	16.568
2.57813	16.4201
2.58984	16.2722
2.60156	13.9053
2.61328	13.7574
2.625	13.6095
2.63672	13.4615
2.64844	13.4615
2.66016	11.8343
2.67188	11.6864
2.68359	11.6864
2.69531	11.6864
2.70703	11.6864
2.71875	11.6864
2.73047	11.8343
2.74219	11.9822
2.75391	12.1302
2.76563	12.2781
2.77734	12.426
2.78906	19.2308
2.80078	19.5266
2.8125	19.8225
2.82422	20.1183
2.83594	20.2663
2.84766	40.5325
2.85938	40.6805
2.87109	40.9763
2.88281	41.2722
2.89453	41.568
2.90625	42.6036
2.91797	36.5385
2.92969	36.3905
2.94141	36.2426
2.95313	36.0947
2.96484	35.9467
2.97656	42.0118
2.98828	42.1598
3	42.3077
3.01172	42.4556
3.02344	42.6036
3.03516	37.426
3.04688	37.2781
3.05859	37.1302
3.07031	36.9822
3.08203	35.355
3.09375	36.6864
3.10547	36.5385
3.11719	36.3905
3.12891	36.2426
3.14063	36.0947
3.15234	33.7278
3.16406	33.5799
3.17578	33.432
3.1875	33.284
3.19922	33.1361
3.21094	28.5503
3.22266	28.4024
3.23438	28.4024
3.24609	28.2544
3.25781	28.1065
3.26953	27.9586
3.28125	27.8107
3.29297	27.6627
3.30469	27.5148
3.31641	27.3669
3.32813	25.5917
3.33984	25.5917
3.35156	25.4438
3.36328	25.2959
3.375	25.1479
3.38672	22.0414
3.39844	21.8935
3.41016	21.7456
3.42188	21.5976
3.43359	21.4497
3.44531	18.4911
3.45703	18.3432
3.46875	18.1953
3.48047	18.0473
3.49219	17.8994
3.50391	17.7515
3.51563	15.3846
3.52734	15.2367
3.53906	15.0888
3.55078	14.9408
3.5625	14.7929
3.57422	13.1657
3.58594	13.0178
3.59766	12.8698
3.60938	12.7219
3.62109	12.574
3.63281	12.426
3.64453	12.1302
3.65625	12.574
3.66797	12.8698
3.67969	13.3136
3.69141	13.7574
3.70313	14.0533
3.71484	14.2012
3.72656	14.3491
3.73828	14.497
3.75	31.6568
3.76172	31.8047
3.77344	32.2485
3.78516	32.6923
3.79688	33.1361
3.80859	42.6036
3.82031	40.3846
3.83203	40.2367
3.84375	40.0888
3.85547	39.9408
3.86719	35.355
3.87891	37.574
3.89063	37.7219
3.90234	37.8698
3.91406	38.0178
3.92578	38.1657
3.9375	41.8639
3.94922	40.2367
3.96094	40.0888
3.97266	39.9408
3.98438	39.7929
3.99609	34.6154
4.00781	34.7633
4.01953	34.9112
4.03125	34.9112
4.04297	35.0592
4.05469	35.9467
4.06641	35.0592
4.07813	35.0592
4.08984	34.9112
4.10156	34.7633
4.11328	30.1775
4.125	30.0296
4.13672	29.8817
4.14844	29.7337
4.16016	29.5858
4.17188	26.4793
4.18359	26.4793
4.19531	26.4793
4.20703	26.4793
4.21875	26.4793
4.23047	26.4793
4.24219	26.3314
4.25391	26.1834
4.26563	26.0355
4.27734	25.8876
4.28906	25.7396
4.30078	24.2604
4.3125	24.1124
4.32422	23.9645
4.33594	23.8166
4.34766	23.6686
4.35938	21.3018
4.37109	21.1538
4.38281	21.0059
4.39453	20.858
4.40625	20.7101
4.41797	18.3432
4.42969	18.1953
4.44141	18.0473
4.45313	17.8994
4.46484	17.7515
4.47656	15.3846
4.48828	15.2367
4.5	15.0888
4.51172	14.9408
4.52344	14.9408
4.53516	14.7929
4.54688	14.7929
4.55859	14.9408
4.57031	15.0888
4.58203	15.2367
4.59375	17.6036
4.60547	17.7515
4.61719	17.8994
4.62891	18.0473
4.64063	18.1953
4.65234	18.3432
4.66406	31.0651
4.67578	31.213
4.6875	31.5089
4.69922	31.8047
4.71094	32.1006
4.72266	37.426
4.73438	35.7988
4.74609	35.6509
4.75781	35.503
4.76953	35.355
4.78125	30.9172
4.79297	31.0651
4.80469	31.213
4.81641	31.3609
4.82813	31.3609
4.83984	33.7278
4.85156	33.8757
4.86328	34.0237
4.875	34.1716
4.88672	34.3195
4.89844	34.4675
4.91016	30.0296
4.92188	29.8817
4.93359	29.7337
4.94531	29.5858
4.95703	25.7396
4.96875	25.7396
4.98047	25.7396
4.99219	25.7396
5.00391	25.7396
5.01563	25.7396
5.02734	25.5917
5.03906	25.4438
5.05078	25.2959
5.0625	25.2959
5.07422	25.1479
5.08594	25
5.09766	24.8521
5.10938	24.7041
5.12109	24.5562
5.13281	24.4083
5.14453	22.7811
5.15625	22.6331
5.16797	22.4852
5.17969	22.3373
5.19141	22.1893
5.20313	19.8225
5.21484	19.6746
5.22656	19.5266
5.23828	19.3787
5.25	19.2308
5.26172	16.8639
5.27344	16.716
5.28516	16.716
5.29688	16.568
5.30859	16.4201
5.32031	14.7929
5.33203	14.645
5.34375	14.645
5.35547	14.645
5.36719	14.645
5.37891	14.645
5.39063	14.7929
5.40234	14.9408
5.41406	15.0888
5.42578	15.2367
5.4375	15.3846
5.44922	22.0414
5.46094	22.1893
5.47266	22.3373
5.48438	22.4852
5.49609	22.6331
5.50781	36.6864
5.51953	36.8343
5.53125	36.9822
5.54297	37.1302
5.55469	37.2781
5.56641	37.426
5.57813	32.9882
5.58984	32.8402
5.60156	32.6923
5.61328	32.5444
5.625	30.9172
5.63672	33.1361
5.64844	33.284
5.66016	33.432
5.67188	33.5799
5.68359	34.4675
5.69531	33.7278
5.70703	33.5799
5.71875	33.432
5.73047	33.284
5.74219	33.1361
5.75391	27.8107
5.76563	27.6627
5.77734	27.5148
5.78906	27.3669
5.80078	27.2189
5.8125	27.2189
5.82422	27.071
5.83594	26.9231
5.84766	26.7751
5.85938	26.4793
5.87109	26.4793
5.88281	26.3314
5.89453	26.1834
5.90625	26.0355
5.91797	25.8876
5.92969	24.2604
5.94141	24.1124
5.95313	23.9645
5.96484	23.8166
5.97656	23.6686
5.98828	20.5621
6	20.4142
6.01172	20.2663
6.02344	20.1183
6.03516	19.9704
6.04688	17.7515
6.05859	17.6036
6.07031	17.4556
6.08203	17.3077
6.09375	17.1598
6.10547	14.7929
6.11719	14.645
6.12891	14.497
6.14063	14.3491
6.15234	14.2012
6.16406	14.0533
6.17578	13.1657
6.1875	13.0178
6.19922	12.8698
6.21094	12.7219
6.22266	12.574
6.23438	12.426
6.24609	12.574
6.25781	12.7219
6.26953	12.8698
6.28125	13.0178
6.29297	19.9704
6.30469	20.1183
6.31641	20.2663
6.32813	20.7101
6.33984	20.858
6.35156	39.645
6.36328	39.9408
6.375	40.2367
6.38672	40.5325
6.39844	40.6805
6.41016	41.8639
6.42188	35.2071
6.43359	35.0592
6.44531	34.9112
6.45703	34.7633
6.46875	34.6154
6.48047	39.7929
6.49219	39.9408
6.50391	40.0888
6.51563	40.2367
6.52734	40.3846
6.53906	36.6864
6.55078	36.5385
6.5625	36.3905
6.57422	36.2426
6.58594	36.0947
6.59766	33.1361
6.60938	33.5799
6.62109	33.432
6.63281	33.284
6.64453	33.1361
6.65625	33.1361
6.66797	32.9882
6.67969	32.8402
6.69141	32.6923
6.70313	32.5444
6.71484	27.9586
6.72656	27.8107
6.73828	27.6627
6.75	27.5148
6.76172	27.3669
6.77344	27.2189
6.78516	24.8521
6.79688	24.7041
6.80859	24.5562
6.82031	24.4083
6.83203	24.2604
6.84375	24.1124
6.85547	23.9645
6.86719	23.8166
6.87891	23.6686
6.89063	23.5207
6.90234	23.5207
6.91406	23.3728
6.92578	23.2249
6.9375	23.0769
6.94922	22.929
6.96094	22.7811
6.97266	22.6331
6.98438	22.4852
6.99609	22.3373
7.00781	22.1893
7.01953	20.5621
7.03125	20.4142
7.04297	20.2663
7.05469	20.1183
7.06641	19.9704
7.07813	19.8225
7.08984	19.6746
7.10156	19.3787
7.11328	19.3787
7.125	19.6746
7.13672	19.8225
7.14844	19.9704
7.16016	20.1183
7.17188	20.2663
7.18359	20.4142
7.19531	22.6331
7.20703	22.7811
7.21875	22.929
7.23047	23.0769
7.24219	23.2249
7.25391	23.3728
7.26563	28.6982
7.27734	28.8462
7.28906	28.9941
7.30078	29.142
7.3125	29.2899
7.32422	27.9586
7.33594	27.8107
7.34766	27.6627
7.35938	27.5148
7.37109	27.3669
7.38281	23.5207
7.39453	23.3728
7.40625	23.2249
7.41797	23.0769
7.42969	22.929
7.44141	20.5621
7.45313	20.5621
7.46484	20.5621
7.47656	20.5621
7.48828	20.5621
7.5	20.5621
7.51172	20.5621
7.52344	20.5621
7.53516	20.5621
7.54688	20.5621
7.55859	24.8521
7.57031	25
7.58203	25.1479
7.59375	25.2959
7.60547	25.4438
7.61719	25.5917
7.62891	28.6982
7.64063	28.8462
7.65234	28.9941
7.66406	29.142
7.67578	29.2899
7.6875	26.4793
7.69922	26.3314
7.71094	26.1834
7.72266	26.0355
7.73438	25.8876
7.74609	22.0414
7.75781	21.8935
7.76953	21.7456
7.78125	21.5976
7.79297	21.4497
7.80469	19.8225
7.81641	19.9704
7.82813	20.1183
7.83984	20.2663
7.85156	20.4142
7.86328	20.5621
7.875	20.7101
7.88672	20.858
7.89844	21.0059
7.91016	21.1538
7.92187	24.8521
7.93359	25
7.94531	25.1479
7.95703	25.2959
7.96875	25.4438
7.98047	25.5917
7.99219	29.2899
8.00391	29.142
8.01563	28.9941
8.02734	28.8462
8.03906	28.6982
8.05078	26.4793
8.0625	26.3314
8.07422	26.1834
8.08594	26.0355
8.09766	25.8876
8.10938	22.0414
8.12109	21.8935
8.13281	21.7456
8.14453	21.5976
8.15625	21.4497
8.16797	21.3018
8.17969	20.858
8.19141	21.3018
8.20313	21.7456
8.21484	22.1893
8.22656	22.4852
8.23828	22.929
8.25	23.0769
8.26172	23.2249
8.27344	23.3728
8.28516	27.071
8.29688	27.2189
8.30859	27.2189
8.32031	27.2189
8.33203	27.2189
8.34375	27.2189
8.35547	27.2189
8.36719	27.2189
8.37891	27.2189
8.39063	27.2189
8.40234	27.2189
8.41406	23.5207
8.42578	23.3728
8.4375	23.2249
8.44922	23.0769
8.46094	22.929
8.47266	19.8225
8.48438	19.6746
8.49609	19.5266
8.50781	19.3787
8.51953	19.2308
8.53125	17.6036
8.54297	17.4556
8.55469	17.3077
8.56641	17.1598
8.57813	17.0118
8.58984	16.8639
8.60156	18.4911
8.61328	18.6391
8.625	18.787
8.63672	18.9349
8.64844	25
8.66016	25
8.67188	25.1479
8.68359	25.2959
8.69531	25.4438
8.70703	32.9882
8.71875	32.9882
8.73047	32.8402
8.74219	32.6923
8.75391	32.5444
8.76563	32.3964
8.77734	28.5503
8.78906	28.4024
8.80078	28.2544
8.8125	28.1065
8.82422	28.1065
8.83594	26.4793
8.84766	26.6272
8.85938	26.7751
8.87109	26.9231
8.88281	27.071
8.89453	27.2189
8.90625	27.6627
8.91797	27.5148
8.92969	27.071
8.94141	26.9231
8.95313	26.4793
8.96484	26.3314
8.97656	26.1834
8.98828	26.0355
9	25.8876
9.01172	22.7811
9.02344	22.6331
9.03516	22.4852
9.04688	22.3373
9.05859	22.1893
9.07031	19.2308
9.08203	19.0828
9.09375	18.9349
9.10547	18.787
9.11719	18.6391
9.12891	18.4911
9.14063	16.8639
9.15234	16.8639
9.16406	16.8639
9.17578	16.8639
9.1875	16.8639
9.19922	16.8639
9.21094	16.8639
9.22266	16.8639
9.23438	16.8639
9.24609	16.8639
9.25781	22.7811
9.26953	22.929
9.28125	23.0769
9.29297	23.2249
9.30469	23.3728
9.31641	34.4675
9.32813	34.6154
9.33984	34.7633
9.35156	34.9112
9.36328	35.0592
9.375	35.2071
9.38672	30.7692
9.39844	30.6213
9.41016	30.4734
9.42188	30.3254
9.43359	28.6982
9.44531	28.6982
9.45703	28.8462
9.46875	28.9941
9.48047	29.142
9.49219	29.2899
9.50391	30.7692
9.51563	30.6213
9.52734	30.4734
9.53906	30.3254
9.55078	30.1775
9.5625	27.2189
9.57422	27.071
9.58594	26.9231
9.59766	26.7751
9.60938	26.6272
9.62109	22.7811
9.63281	22.6331
9.64453	22.4852
9.65625	22.3373
9.66797	22.1893
9.67969	20.5621
9.69141	20.7101
9.70313	20.858
9.71484	21.0059
9.72656	21.1538
9.73828	21.3018
9.75	21.4497
9.76172	21.5976
9.77344	21.7456
9.78516	21.8935
9.79688	24.8521
9.80859	25
9.82031	25.1479
9.83203	25.2959
9.84375	25.4438
9.85547	25.5917
9.86719	27.8107
9.87891	27.6627
9.89063	27.5148
9.90234	27.3669
9.91406	27.2189
9.92578	25
9.9375	24.8521
9.94922	24.7041
9.96094	24.5562
9.97266	24.4083
9.98438	20.4142
9.99609	20.4142
10.0078	20.2663
10.0195	20.1183
10.0313	19.9704
10.043	17.6036
10.0547	17.4556
10.0664	17.3077
10.0781	17.1598
10.0898	17.0118
10.1016	16.8639
10.1133	17.0118
10.125	17.1598
10.1367	17.3077
10.1484	17.4556
10.1602	19.8225
10.1719	19.9704
10.1836	20.1183
10.1953	20.2663
10.207	20.2663
10.2188	20.4142
10.2305	30.9172
10.2422	31.0651
10.2539	31.213
10.2656	31.3609
10.2773	31.5089
10.2891	34.4675
10.3008	32.8402
10.3125	32.6923
10.3242	32.5444
10.3359	32.3964
10.3477	27.9586
10.3594	27.8107
10.3711	27.6627
10.3828	27.5148
10.3945	27.3669
10.4063	27.2189
10.418	28.6982
10.4297	28.6982
10.4414	28.6982
10.4531	28.6982
10.4648	28.6982
10.4766	28.6982
10.4883	28.6982
10.5	28.6982
10.5117	28.6982
10.5234	24.8521
10.5352	24.8521
10.5469	24.7041
10.5586	24.5562
10.5703	24.4083
10.582	24.2604
10.5938	20.5621
10.6055	20.4142
10.6172	20.2663
10.6289	20.1183
10.6406	19.9704
10.6523	18.3432
10.6641	18.4911
10.6758	18.6391
10.6875	18.787
10.6992	18.9349
10.7109	19.8225
10.7227	19.9704
10.7344	20.1183
10.7461	20.2663
10.7578	20.4142
10.7695	26.4793
10.7813	26.6272
10.793	26.7751
10.8047	26.9231
10.8164	27.071
10.8281	30.7692
10.8398	30.7692
10.8516	30.6213
10.8633	30.4734
10.875	30.3254
10.8867	26.4793
10.8984	26.3314
10.9102	26.1834
10.9219	26.0355
10.9336	25.8876
10.9453	22.7811
10.957	22.7811
10.9688	22.929
10.9805	23.0769
10.9922	23.2249
11.0039	23.3728
11.0156	23.5207
11.0273	23.6686
11.0391	23.8166
11.0508	23.9645
11.0625	24.1124
11.0742	25.7396
11.0859	25.7396
11.0977	25.7396
11.1094	25.7396
11.1211	25.7396
11.1328	25.7396
11.1445	25.7396
11.1563	25.7396
11.168	25.7396
11.1797	25.7396
11.1914	22.7811
11.2031	22.6331
11.2148	22.4852
11.2266	22.3373
11.2383	22.1893
11.25	19.0828
11.2617	18.9349
11.2734	18.787
11.2852	18.787
11.2969	18.6391
11.3086	16.2722
11.3203	16.1243
11.332	15.9763
11.3438	15.8284
11.3555	15.6805
11.3672	15.5325
11.3789	13.1657
11.3906	13.0178
11.4023	12.8698
11.4141	12.7219
11.4258	12.574
11.4375	11.6864
11.4492	11.5385
11.4609	11.3905
11.4727	11.2426
11.4844	11.0947
11.4961	9.46746
11.5078	9.31953
11.5195	9.31953
11.5313	9.1716
11.543	9.02367
11.5547	8.87574
11.5664	8.87574
11.5781	9.02367
11.5898	9.1716
11.6016	9.31953
11.6133	11.6864
11.625	11.8343
11.6367	11.9822
11.6484	12.1302
11.6602	12.2781
11.6719	32.2485
11.6836	32.8402
11.6953	33.432
11.707	33.8757
11.7188	34.3195
11.7305	35.0592
11.7422	47.0414
11.7539	44.3787
11.7656	44.0828
11.7773	43.787
11.7891	43.4911
11.8008	40.3846
11.8125	46.4497
11.8242	46.5976
11.8359	46.7456
11.8477	46.8935
11.8594	50
11.8711	43.9349
11.8828	43.787
11.8945	43.6391
11.9063	43.4911
11.918	42.6036
11.9297	46.8935
11.9414	46.7456
11.9531	46.5976
11.9648	46.4497
11.9766	39.7929
11.9883	39.645
12	39.497
12.0117	39.3491
12.0234	39.2012
12.0352	39.0533
12.0469	40.3846
12.0586	40.2367
12.0703	40.0888
12.082	39.9408
12.0938	39.7929
12.1055	34.4675
12.1172	34.3195
12.1289	34.1716
12.1406	34.0237
12.1523	33.8757
12.1641	31.5089
12.1758	31.3609
12.1875	31.213
12.1992	31.0651
12.2109	31.0651
12.2227	29.4379
12.2344	29.2899
12.2461	29.142
12.2578	28.9941
12.2695	28.8462
12.2813	25
12.293	24.8521
12.3047	24.7041
12.3164	24.5562
12.3281	24.4083
12.3398	21.3018
12.3516	21.1538
12.3633	21.0059
12.375	20.858
12.3867	20.7101
12.3984	19.2308
12.4102	19.0828
12.4219	18.9349
12.4336	18.787
12.4453	18.6391
12.457	18.4911
12.4688	19.0828
12.4805	19.2308
12.4922	19.3787
12.5039	19.5266
12.5156	19.6746
12.5273	24.2604
12.5391	24.4083
12.5508	24.5562
12.5625	24.7041
12.5742	24.8521
12.5859	30.1775
12.5977	30.3254
12.6094	30.4734
12.6211	30.6213
12.6328	30.7692
12.6445	30.9172
12.6563	27.8107
12.668	27.6627
12.6797	27.5148
12.6914	27.3669
12.7031	23.5207
12.7148	23.3728
12.7266	23.2249
12.7383	23.0769
12.75	22.929
12.7617	22.0414
12.7734	22.1893
12.7852	22.3373
12.7969	22.3373
12.8086	22.4852
12.8203	22.6331
12.832	24.2604
12.8438	24.4083
12.8555	24.5562
12.8672	24.7041
12.8789	24.8521
12.8906	26.4793
12.9023	26.3314
12.9141	26.1834
12.9258	26.0355
12.9375	25.8876
12.9492	25.7396
12.9609	25.5917
12.9727	25.4438
12.9844	25.2959
12.9961	25.1479
13.0078	21.3018
13.0195	21.1538
13.0313	21.0059
13.043	20.858
13.0547	20.7101
13.0664	17.6036
13.0781	17.4556
13.0898	17.3077
13.1016	17.1598
13.1133	17.0118
13.125	14.7929
13.1367	14.645
13.1484	14.497
13.1602	14.3491
13.1719	14.2012
13.1836	14.0533
13.1953	12.426
13.207	12.2781
13.2188	12.1302
13.2305	11.9822
13.2422	11.8343
13.2539	11.8343
13.2656	11.9822
13.2773	12.1302
13.2891	12.2781
13.3008	12.2781
13.3125	16.1243
13.3242	16.2722
13.3359	16.4201
13.3477	16.568
13.3594	16.716
13.3711	36.0947
13.3828	36.5385
13.3945	36.8343
13.4063	37.426
13.418	37.7219
13.4297	42.6036
13.4414	38.7574
13.4531	38.4615
13.4648	38.1657
13.4766	37.8698
13.4883	36.0947
13.5	39.0533
13.5117	39.2012
13.5234	39.3491
13.5352	39.497
13.5469	41.8639
13.5586	39.645
13.5703	39.497
13.582	39.3491
13.5938	39.2012
13.6055	39.0533
13.6172	35.355
13.6289	35.503
13.6406	35.6509
13.6523	35.7988
13.6641	35.9467
13.6758	35.2071
13.6875	35.0592
13.6992	34.9112
13.7109	34.7633
13.7227	34.6154
13.7344	29.4379
13.7461	29.2899
13.7578	29.142
13.7695	28.9941
13.7813	28.8462
13.793	27.2189
13.8047	27.071
13.8164	26.9231
13.8281	26.7751
13.8398	26.6272
13.8516	26.4793
13.8633	26.3314
13.875	26.1834
13.8867	26.0355
13.8984	25.8876
13.9102	23.5207
13.9219	23.3728
13.9336	23.2249
13.9453	23.0769
13.957	23.0769
13.9688	22.929
13.9805	19.8225
13.9922	19.6746
14.0039	19.5266
14.0156	19.3787
14.0273	19.2308
14.0391	16.8639
14.0508	16.716
14.0625	16.568
14.0742	16.4201
14.0859	16.2722
14.0977	14.645
14.1094	14.497
14.1211	14.3491
14.1328	14.2012
14.1445	14.0533
14.1563	12.426
14.168	12.426
14.1797	12.426
14.1914	12.426
14.2031	12.426
14.2148	12.426
14.2266	12.574
14.2383	12.7219
14.25	12.8698
14.2617	13.0178
14.2734	22.0414
14.2852	22.1893
14.2969	22.3373
14.3086	22.6331
14.3203	23.0769
14.332	23.3728
14.3438	41.8639
14.3555	41.716
14.3672	41.568
14.3789	41.4201
14.3906	41.2722
14.4023	35.355
14.4141	35.503
14.4258	35.6509
14.4375	35.7988
14.4492	35.7988
14.4609	40.3846
14.4727	40.5325
14.4844	40.6805
14.4961	40.8284
14.5078	40.9763
14.5195	41.1243
14.5313	35.2071
14.543	35.0592
14.5547	34.9112
14.5664	34.7633
14.5781	33.8757
14.5898	34.4675
14.6016	34.3195
14.6133	34.1716
14.625	34.0237
14.6367	32.3964
14.6484	32.2485
14.6602	32.1006
14.6719	31.9527
14.6836	31.8047
14.6953	31.6568
14.707	27.071
14.7188	26.9231
14.7305	26.7751
14.7422	26.6272
14.7539	26.6272
14.7656	25
14.7773	24.8521
14.7891	24.7041
14.8008	24.5562
14.8125	24.4083
14.8242	24.2604
14.8359	24.1124
14.8477	23.9645
14.8594	23.8166
14.8711	23.6686
14.8828	23.5207
14.8945	23.3728
14.9063	23.2249
14.918	23.0769
14.9297	22.929
14.9414	21.3018
14.9531	21.1538
14.9648	21.0059
14.9766	20.858
14.9883	20.7101
15	19.0828
15.0117	19.0828
15.0234	19.0828
15.0352	19.0828
15.0469	19.0828
15.0586	19.0828

## Sheet: Sheet6
The output variable y3 of fractional-order Lü chaotic response system changes with time
Time(s)	The output variable y3 of fractional-order Lü chaotic response system
0	5.17751
0.0117188	5.17751
0.0234375	5.32544
0.0351563	5.47337
0.046875	5.6213
0.0585938	7.24852
0.0703125	7.39645
0.0820313	7.54438
0.09375	7.69231
0.105469	7.84024
0.117188	30.0296
0.128906	30.3254
0.140625	31.213
0.152344	32.1006
0.164063	32.9882
0.175781	33.5799
0.1875	53.4024
0.199219	49.7041
0.210938	49.4083
0.222656	49.1124
0.234375	48.8166
0.246094	44.9704
0.257813	57.6923
0.269531	57.9882
0.28125	58.284
0.292969	58.5799
0.304688	59.4675
0.316406	52.6627
0.328125	53.2544
0.339844	53.6982
0.351563	54.2899
0.363281	59.3195
0.375	52.8107
0.386719	52.9586
0.398438	53.1065
0.410156	53.2544
0.421875	57.9882
0.433594	58.1361
0.445313	58.284
0.457031	58.432
0.46875	58.5799
0.480469	50.7396
0.492188	50.7396
0.503906	50.8876
0.515625	51.0355
0.527344	52.9586
0.539063	52.9586
0.550781	51.6272
0.5625	51.7751
0.574219	51.4793
0.585938	51.1834
0.597656	51.0355
0.609375	46.4497
0.621094	46.4497
0.632813	46.4497
0.644531	46.4497
0.65625	46.4497
0.667969	41.8639
0.679688	41.716
0.691406	41.568
0.703125	41.4201
0.714844	41.2722
0.726563	38.4615
0.738281	38.4615
0.75	38.4615
0.761719	38.4615
0.773438	38.4615
0.785156	38.3136
0.796875	35.2071
0.808594	35.0592
0.820313	34.9112
0.832031	34.7633
0.84375	30.1775
0.855469	30.0296
0.867188	29.8817
0.878906	29.7337
0.890625	29.5858
0.902344	29.4379
0.914063	29.2899
0.925781	27.6627
0.9375	27.5148
0.949219	27.3669
0.960937	27.2189
0.972656	27.071
0.984375	24.8521
0.996094	24.7041
1.00781	24.5562
1.01953	24.4083
1.03125	21.3018
1.04297	21.1538
1.05469	21.0059
1.06641	20.858
1.07813	20.7101
1.08984	17.6036
1.10156	17.4556
1.11328	17.3077
1.125	17.1598
1.13672	17.0118
1.14844	15.3846
1.16016	15.2367
1.17188	14.645
1.18359	14.2012
1.19531	13.7574
1.20703	13.3136
1.21875	13.0178
1.23047	13.0178
1.24219	12.8698
1.25391	12.7219
1.26563	12.8698
1.27734	13.3136
1.28906	13.4615
1.30078	13.6095
1.3125	13.7574
1.32422	13.9053
1.33594	23.2249
1.34766	23.3728
1.35938	23.5207
1.37109	24.2604
1.38281	24.2604
1.39453	40.3846
1.40625	40.5325
1.41797	40.6805
1.42969	40.8284
1.44141	40.9763
1.45313	41.1243
1.46484	34.6154
1.47656	34.7633
1.48828	34.9112
1.5	35.0592
1.51172	38.9053
1.52344	39.0533
1.53516	39.2012
1.54688	39.3491
1.55859	39.497
1.57031	35.0592
1.58203	35.2071
1.59375	35.0592
1.60547	34.9112
1.61719	34.7633
1.62891	34.6154
1.64063	32.3964
1.65234	32.5444
1.66406	32.6923
1.67578	32.8402
1.6875	32.9882
1.69922	31.5089
1.71094	31.3609
1.72266	31.213
1.73438	31.0651
1.74609	30.9172
1.75781	30.7692
1.76953	26.3314
1.78125	26.1834
1.79297	26.0355
1.80469	25.8876
1.81641	25.7396
1.82813	23.3728
1.83984	23.2249
1.85156	23.0769
1.86328	22.929
1.875	22.1893
1.88672	22.929
1.89844	23.0769
1.91016	23.2249
1.92187	23.3728
1.93359	23.5207
1.94531	23.6686
1.95703	23.8166
1.96875	23.8166
1.98047	23.9645
1.99219	24.1124
2.00391	24.2604
2.01563	24.2604
2.02734	24.2604
2.03906	24.2604
2.05078	24.2604
2.0625	24.2604
2.07422	24.1124
2.08594	23.9645
2.09766	23.8166
2.10938	23.6686
2.12109	22.0414
2.13281	21.8935
2.14453	21.7456
2.15625	21.5976
2.16797	21.4497
2.17969	21.3018
2.19141	19.6746
2.20313	19.5266
2.21484	19.3787
2.22656	19.2308
2.23828	17.6036
2.25	17.4556
2.26172	17.3077
2.27344	17.1598
2.28516	17.1598
2.29688	17.1598
2.30859	17.1598
2.32031	17.1598
2.33203	17.3077
2.34375	17.4556
2.35547	17.6036
2.36719	21.3018
2.37891	21.4497
2.39063	21.5976
2.40234	21.7456
2.41406	21.8935
2.42578	22.0414
2.4375	31.8047
2.44922	31.9527
2.46094	32.1006
2.47266	32.2485
2.48438	32.9882
2.49609	30.4734
2.50781	30.4734
2.51953	30.4734
2.53125	30.3254
2.54297	30.1775
2.55469	26.3314
2.56641	26.1834
2.57813	26.0355
2.58984	25.8876
2.60156	26.0355
2.61328	27.3669
2.625	27.5148
2.63672	27.6627
2.64844	27.8107
2.66016	27.9586
2.67188	27.8107
2.68359	27.6627
2.69531	27.5148
2.70703	27.3669
2.71875	24.2604
2.73047	24.1124
2.74219	23.9645
2.75391	23.8166
2.76563	23.6686
2.77734	23.6043
2.77734	23.5207
2.80078	20.4142
2.8125	20.2663
2.82422	20.1183
2.83594	19.9704
2.84766	16.8639
2.85938	16.716
2.87109	16.568
2.88281	16.4201
2.89453	16.2722
2.90625	16.1243
2.91797	16.2722
2.92969	16.4201
2.94141	16.568
2.95313	16.716
2.96484	18.3432
2.97656	18.4911
2.98828	18.6391
3	18.787
3.01172	18.9349
3.02344	19.0828
3.03516	29.7337
3.04688	29.8817
3.05859	30.0296
3.07031	30.3254
3.08203	35.355
3.09375	34.4675
3.10547	34.3195
3.11719	34.1716
3.12891	34.0237
3.14063	33.8757
3.15234	28.6982
3.16406	28.8462
3.17578	28.9941
3.1875	29.142
3.19922	29.2899
3.21094	30.6213
3.22266	30.6213
3.23438	30.4734
3.24609	30.3254
3.25781	30.1775
3.26953	30.0296
3.28125	30.0296
3.29297	29.8817
3.30469	29.7337
3.31641	29.5858
3.32813	24.2604
3.33984	24.1124
3.35156	23.9645
3.36328	23.8166
3.375	23.6686
3.38672	22.0414
3.39844	22.0414
3.41016	22.0414
3.42188	22.0414
3.43359	22.0414
3.44531	22.0414
3.45703	22.0414
3.46875	22.0414
3.48047	22.0414
3.49219	22.0414
3.50391	22.0414
3.51563	24.2604
3.52734	24.4083
3.53906	24.5562
3.55078	24.7041
3.5625	24.8521
3.57422	26.3314
3.58594	26.3314
3.59766	26.1834
3.60938	26.0355
3.62109	25.8876
3.63281	25.7396
3.64453	25.5917
3.65625	25.4438
3.66797	25.2959
3.67969	25.1479
3.69141	25
3.70313	21.1538
3.71484	21.0059
3.72656	20.858
3.73828	20.7101
3.75	17.3077
3.76172	17.4556
3.77344	17.3077
3.78516	17.1598
3.79688	17.0118
3.80859	16.8639
3.82031	14.645
3.83203	14.497
3.84375	14.3491
3.85547	14.2012
3.86719	12.426
3.87891	12.426
3.89063	12.426
3.90234	12.426
3.91406	12.426
3.92578	12.426
3.9375	12.426
3.94922	12.426
3.96094	12.426
3.97266	12.426
3.98438	12.426
3.99609	18.3432
4.00781	18.4911
4.01953	18.6391
4.03125	18.787
4.04297	18.9349
4.05469	19.0828
4.06641	39.0533
4.07813	39.2012
4.08984	39.3491
4.10156	39.497
4.11328	41.8639
4.125	36.6864
4.13672	36.5385
4.14844	36.3905
4.16016	36.2426
4.17188	35.503
4.18359	39.7929
4.19531	39.9408
4.20703	40.0888
4.21875	40.2367
4.23047	41.1243
4.24219	37.426
4.25391	37.2781
4.26563	37.1302
4.27734	36.9822
4.28906	36.8343
4.30078	34.0237
4.3125	34.7633
4.32422	34.9112
4.33594	35.0592
4.34766	35.2071
4.35938	33.7278
4.37109	33.5799
4.38281	33.432
4.39453	33.284
4.40625	33.1361
4.41797	27.9586
4.42969	27.8107
4.44141	27.6627
4.45313	27.5148
4.46484	27.3669
4.47656	25.7396
4.48828	25.5917
4.5	25.4438
4.51172	25.2959
4.52344	25.1479
4.53516	25
4.54688	24.8521
4.55859	24.7041
4.57031	24.5562
4.58203	24.4083
4.59375	24.2604
4.60547	24.1124
4.61719	23.9645
4.62891	23.8166
4.64063	23.6686
4.65234	23.5207
4.66406	21.1538
4.67578	21.1538
4.6875	21.1538
4.69922	21.1538
4.71094	21.1538
4.72266	19.0828
4.73438	18.9349
4.74609	18.787
4.75781	18.6391
4.76953	18.4911
4.78125	16.8639
4.79297	17.0118
4.80469	17.1598
4.81641	17.3077
4.82813	17.4556
4.83984	17.6036
4.85156	17.7515
4.86328	17.8994
4.875	18.0473
4.88672	18.1953
4.89844	18.3432
4.91016	24.2604
4.92188	24.4083
4.93359	24.5562
4.94531	24.7041
4.95703	24.8521
4.96875	32.9882
4.98047	32.8402
4.99219	32.6923
5.00391	32.5444
5.01563	32.3964
5.02734	32.2485
5.03906	28.4024
5.05078	28.2544
5.0625	28.1065
5.07422	27.9586
5.08594	25.7396
5.09766	25.8876
5.10938	26.0355
5.12109	26.1834
5.13281	26.3314
5.14453	27.9586
5.15625	27.8107
5.16797	27.6627
5.17969	27.5148
5.19141	27.3669
5.20313	27.2189
5.21484	27.071
5.22656	26.9231
5.23828	26.7751
5.25	26.6272
5.26172	22.7811
5.27344	22.6331
5.28516	22.4852
5.29688	22.3373
5.30859	22.1893
5.32031	19.2308
5.33203	19.0828
5.34375	18.9349
5.35547	18.787
5.36719	18.6391
5.37891	18.4911
5.39063	16.8639
5.40234	16.716
5.41406	16.568
5.42578	16.4201
5.4375	16.2722
5.44922	16.2722
5.46094	16.2722
5.47266	16.4201
5.48438	16.568
5.49609	16.716
5.50781	20.5621
5.51953	20.7101
5.53125	20.858
5.54297	21.0059
5.55469	21.1538
5.56641	32.9882
5.57813	33.1361
5.58984	33.284
5.60156	33.432
5.61328	33.5799
5.625	35.9467
5.63672	32.2485
5.64844	32.1006
5.66016	31.9527
5.67188	31.8047
5.68359	28.6982
5.69531	29.4379
5.70703	29.5858
5.71875	29.7337
5.73047	29.8817
5.74219	30.0296
5.75391	31.3609
5.76563	31.3609
5.77734	31.213
5.78906	31.0651
5.80078	30.9172
5.8125	27.8107
5.82422	27.6627
5.83594	27.6627
5.84766	27.6627
5.85938	27.6627
5.87109	23.5207
5.88281	23.3728
5.89453	23.2249
5.90625	23.0769
5.91797	22.929
5.92969	22.7811
5.94141	22.6331
5.95313	22.4852
5.96484	22.3373
5.97656	22.3373
5.98828	22.7811
6	22.929
6.01172	23.0769
6.02344	23.2249
6.03516	23.3728
6.04688	24.8521
6.05859	25
6.07031	25.1479
6.08203	25.2959
6.09375	25.4438
6.10547	25.4438
6.11719	25.4438
6.12891	25.4438
6.14063	25.2959
6.15234	25.1479
6.16406	25
6.17578	24.8521
6.1875	23.3728
6.19922	23.2249
6.21094	23.0769
6.22266	22.929
6.23438	19.8225
6.24609	19.6746
6.25781	19.5266
6.26953	19.3787
6.28125	19.2308
6.29297	16.1243
6.30469	15.9763
6.31641	15.8284
6.32813	15.6805
6.33984	15.5325
6.35156	13.9053
6.36328	13.7574
6.375	13.7574
6.38672	13.7574
6.39844	13.7574
6.41016	11.8343
6.42188	11.6864
6.43359	11.5385
6.44531	11.3905
6.45703	11.2426
6.46875	11.0947
6.48047	10.9467
6.49219	10.7988
6.50391	10.6509
6.51563	10.503
6.52734	10.355
6.53906	9.61538
6.55078	9.76331
6.5625	9.91124
6.57422	10.0592
6.58594	10.2071
6.59766	18.0473
6.60938	18.1953
6.62109	18.3432
6.63281	18.6391
6.64453	18.9349
6.65625	43.4911
6.66797	43.6391
6.67969	43.787
6.69141	44.2308
6.70313	44.3787
6.71484	46.1538
6.72656	39.0533
6.73828	39.2012
6.75	39.3491
6.76172	39.497
6.77344	39.645
6.78516	47.6331
6.79688	47.4852
6.80859	47.3373
6.82031	47.1893
6.83203	47.0414
6.84375	40.5325
6.85547	40.6805
6.86719	40.8284
6.87891	40.9763
6.89063	41.1243
6.90234	43.3432
6.91406	43.1953
6.92578	43.0473
6.9375	42.8994
6.94922	42.7515
6.96094	35.9467
6.97266	35.9467
6.98438	35.9467
6.99609	35.9467
7.00781	35.9467
7.01953	35.9467
7.03125	35.7988
7.04297	35.6509
7.05469	35.503
7.06641	35.503
7.07813	35.355
7.08984	30.7692
7.10156	30.6213
7.11328	30.4734
7.125	30.3254
7.13672	30.1775
7.14844	27.071
7.16016	26.9231
7.17188	26.7751
7.18359	26.6272
7.19531	26.4793
7.20703	26.3314
7.21875	26.1834
7.23047	26.0355
7.24219	25.8876
7.25391	25.7396
7.26563	24.1124
7.27734	24.1124
7.28906	24.1124
7.30078	24.1124
7.3125	24.1124
7.32422	21.3018
7.33594	21.1538
7.34766	21.0059
7.35938	20.858
7.37109	20.7101
7.38281	20.5621
7.39453	18.1953
7.40625	18.0473
7.41797	17.8994
7.42969	17.7515
7.44141	16.1243
7.45313	16.1243
7.46484	16.1243
7.47656	16.1243
7.48828	16.1243
7.5	16.1243
7.51172	16.1243
7.52344	16.1243
7.53516	16.1243
7.54688	16.1243
7.55859	21.4497
7.57031	21.4497
7.58203	21.5976
7.59375	21.5976
7.60547	21.5976
7.61719	21.5976
7.62891	21.7456
7.64063	34.0237
7.65234	34.1716
7.66406	34.3195
7.67578	34.4675
7.6875	35.0592
7.69922	32.1006
7.71094	31.9527
7.72266	31.8047
7.73438	31.6568
7.74609	28.6982
7.75781	28.8462
7.76953	28.9941
7.78125	29.142
7.79297	29.2899
7.80469	31.6568
7.81641	31.5089
7.82813	31.3609
7.83984	31.213
7.85156	31.0651
7.86328	27.9586
7.875	27.8107
7.88672	27.6627
7.89844	27.5148
7.91016	27.3669
7.92187	23.5207
7.93359	23.3728
7.94531	23.2249
7.95703	23.0769
7.96875	22.929
7.98047	22.7811
7.99219	21.3018
8.00391	21.4497
8.01563	21.5976
8.02734	21.7456
8.03906	21.8935
8.05078	22.0414
8.0625	22.1893
8.07422	22.3373
8.08594	22.4852
8.09766	22.6331
8.10938	25
8.12109	25.1479
8.13281	25.2959
8.14453	25.4438
8.15625	25.5917
8.16797	26.4793
8.17969	26.3314
8.19141	26.1834
8.20313	26.0355
8.21484	25.8876
8.22656	23.5207
8.23828	23.3728
8.25	23.2249
8.26172	23.0769
8.27344	22.929
8.28516	19.9704
8.29688	19.8225
8.30859	19.6746
8.32031	19.5266
8.33203	19.3787
8.34375	19.2308
8.35547	16.8639
8.36719	16.716
8.37891	16.568
8.39063	16.4201
8.40234	16.2722
8.41406	13.9053
8.42578	13.7574
8.4375	13.6095
8.44922	13.4615
8.46094	13.3136
8.47266	11.6864
8.48438	11.5385
8.49609	11.3905
8.50781	11.2426
8.51953	11.0947
8.53125	10.9467
8.54297	10.503
8.55469	10.9467
8.56641	11.5385
8.57813	11.8343
8.58984	12.426
8.60156	12.574
8.61328	12.7219
8.625	12.8698
8.63672	13.0178
8.64844	29.4379
8.66016	29.5858
8.67188	30.1775
8.68359	30.4734
8.69531	31.0651
8.70703	43.9349
8.71875	41.8639
8.73047	41.716
8.74219	41.568
8.75391	41.4201
8.76563	41.2722
8.77734	37.574
8.78906	40.5325
8.80078	40.6805
8.8125	40.8284
8.82422	40.9763
8.83594	45.4142
8.84766	42.4556
8.85938	42.3077
8.87109	42.1598
8.88281	42.0118
8.89453	38.3136
8.90625	39.0533
8.91797	39.2012
8.92969	39.3491
8.94141	39.497
8.95313	40.3846
8.96484	38.1657
8.97656	38.0178
8.98828	37.8698
9	37.7219
9.01172	32.3964
9.02344	32.2485
9.03516	32.1006
9.04688	31.9527
9.05859	31.8047
9.07031	31.6568
9.08203	31.5089
9.09375	31.3609
9.10547	31.213
9.11719	31.0651
9.12891	30.9172
9.14063	27.3669
9.15234	27.3669
9.16406	27.3669
9.17578	27.3669
9.1875	27.3669
9.19922	23.5207
9.21094	23.3728
9.22266	23.2249
9.23438	23.0769
9.24609	22.929
9.25781	20.2663
9.26953	20.5621
9.28125	20.5621
9.29297	20.5621
9.30469	20.5621
9.31641	20.5621
9.32813	20.7101
9.33984	20.858
9.35156	21.0059
9.36328	21.1538
9.375	23.5207
9.38672	23.6686
9.39844	23.8166
9.41016	23.9645
9.42188	24.1124
9.43359	27.071
9.44531	27.2189
9.45703	27.3669
9.46875	27.5148
9.48047	27.6627
9.49219	27.8107
9.50391	26.1834
9.51563	26.1834
9.52734	26.1834
9.53906	26.0355
9.55078	25.8876
9.5625	25.7396
9.57422	22.6331
9.58594	22.4852
9.59766	22.3373
9.60938	22.1893
9.62109	22.0414
9.63281	18.9349
9.64453	18.787
9.65625	18.6391
9.66797	18.6391
9.67969	17.1598
9.69141	17.1598
9.70313	17.1598
9.71484	17.3077
9.72656	17.4556
9.73828	17.6036
9.75	17.7515
9.76172	17.8994
9.77344	18.0473
9.78516	18.1953
9.79688	24.8521
9.80859	25
9.82031	25.1479
9.83203	25.2959
9.84375	25.4438
9.85547	25.5917
9.86719	34.3195
9.87891	34.3195
9.89063	34.1716
9.90234	34.0237
9.91406	33.8757
9.92578	33.7278
9.9375	29.7337
9.94922	29.7337
9.96094	29.7337
9.97266	29.5858
9.98438	25
9.99609	24.8521
10.0078	24.7041
10.0195	24.5562
10.0313	24.4083
10.043	20.5621
10.0547	20.4142
10.0664	20.2663
10.0781	20.1183
10.0898	19.9704
10.1016	19.8225
10.1133	19.0828
10.125	19.8225
10.1367	20.1183
10.1484	20.7101
10.1602	21.0059
10.1719	21.1538
10.1836	21.5976
10.1953	21.5976
10.207	21.7456
10.2188	21.8245
10.2305	30.9172
10.2422	31.0651
10.2539	31.213
10.2656	31.3609
10.2773	31.5089
10.2891	34.4675
10.3008	32.8402
10.3125	32.6923
10.3242	32.5444
10.3359	32.3964
10.3477	27.2189
10.3594	27.8107
10.3711	27.6627
10.3828	27.5148
10.3945	27.8107
10.4063	28.6982
10.418	28.6982
10.4297	28.6982
10.4414	28.6982
10.4531	28.6982
10.4648	29.2899
10.4766	28.5503
10.4883	28.4024
10.5	28.2544
10.5117	28.1065
10.5234	24.5562
10.5352	24.1124
10.5469	23.9645
10.5586	23.8166
10.5703	23.6686
10.582	23.5207
10.5938	20.5621
10.6055	20.4142
10.6172	20.2663
10.6289	20.1183
10.6406	19.9704
10.6523	18.3432
10.6641	18.4911
10.6758	18.6391
10.6875	18.787
10.6992	18.9349
10.7109	19.8225
10.7227	19.9704
10.7344	20.1183
10.7461	20.2663
10.7578	20.4142
10.7695	26.4793
10.7813	26.6272
10.793	26.7751
10.8047	26.9231
10.8164	27.071
10.8281	30.7692
10.8398	30.7692
10.8516	30.6213
10.8633	30.4734
10.875	30.3254
10.8867	26.4793
10.8984	26.3314
10.9102	26.1834
10.9219	26.0355
10.9336	25.8876
10.9453	23.5207
10.957	23.5207
10.9688	23.5207
10.9805	23.5207
10.9922	23.5207
11.0039	23.5207
11.0156	23.5207
11.0273	23.5207
11.0391	23.5207
11.0508	23.5207
11.0625	23.5207
11.0742	23.9645
11.0859	25.7396
11.0977	25.7396
11.1094	25.7396
11.1211	25.7396
11.1328	25.7396
11.1445	25.7396
11.1563	25.7396
11.168	25.7396
11.1797	25.7396
11.1914	22.7811
11.2031	22.6331
11.2148	22.4852
11.2266	22.3373
11.2383	22.1893
11.25	19.0828
11.2617	18.9349
11.2734	18.787
11.2852	18.787
11.2969	18.6391
11.3086	16.2722
11.3203	16.1243
11.332	15.9763
11.3438	15.8284
11.3555	15.6805
11.3672	15.5325
11.3789	13.1657
11.3906	13.0178
11.4023	12.8698
11.4141	12.7219
11.4258	12.574
11.4375	11.6864
11.4492	11.5385
11.4609	11.3905
11.4727	11.2426
11.4844	11.0947
11.4961	9.46746
11.5078	9.31953
11.5195	9.31953
11.5313	9.1716
11.543	9.02367
11.5547	8.87574
11.5664	8.87574
11.5781	9.02367
11.5898	9.1716
11.6016	9.31953
11.6133	11.6864
11.625	11.8343
11.6367	11.9822
11.6484	12.1302
11.6602	12.2781
11.6719	32.2485
11.6836	32.8402
11.6953	33.432
11.707	33.8757
11.7188	34.3195
11.7305	35.0592
11.7422	47.0414
11.7539	44.3787
11.7656	44.0828
11.7773	43.787
11.7891	43.4911
11.8008	40.3846
11.8125	46.4497
11.8242	46.5976
11.8359	46.7456
11.8477	46.8935
11.8594	50
11.8711	43.9349
11.8828	43.787
11.8945	43.6391
11.9063	43.4911
11.918	42.6036
11.9297	46.8935
11.9414	46.7456
11.9531	46.5976
11.9648	46.4497
11.9766	39.7929
11.9883	39.645
12	39.497
12.0117	39.3491
12.0234	39.2012
12.0352	39.0533
12.0469	40.3846
12.0586	40.2367
12.0703	40.0888
12.082	39.9408
12.0938	39.7929
12.1055	34.4675
12.1172	34.3195
12.1289	34.1716
12.1406	34.0237
12.1523	33.8757
12.1641	31.5089
12.1758	31.3609
12.1875	31.213
12.1992	31.0651
12.2109	31.0651
12.2227	29.4379
12.2344	29.2899
12.2461	29.142
12.2578	28.9941
12.2695	28.8462
12.2813	25
12.293	24.8521
12.3047	24.7041
12.3164	24.5562
12.3281	24.4083
12.3398	21.3018
12.3516	21.1538
12.3633	21.0059
12.375	20.858
12.3867	20.7101
12.3984	19.2308
12.4102	19.0828
12.4219	18.9349
12.4336	18.787
12.4453	18.6391
12.457	18.4911
12.4688	19.0828
12.4805	19.2308
12.4922	19.3787
12.5039	19.5266
12.5156	19.6746
12.5273	24.2604
12.5391	24.4083
12.5508	24.5562
12.5625	24.7041
12.5742	24.8521
12.5859	30.1775
12.5977	30.3254
12.6094	30.4734
12.6211	30.6213
12.6328	30.7692
12.6445	30.9172
12.6563	27.8107
12.668	27.6627
12.6797	27.5148
12.6914	27.3669
12.7031	23.5207
12.7148	23.3728
12.7266	23.2249
12.7383	23.0769
12.75	22.929
12.7617	22.0414
12.7734	22.1893
12.7852	22.3373
12.7969	22.3373
12.8086	22.4852
12.8203	22.6331
12.832	24.2604
12.8438	24.4083
12.8555	24.5562
12.8672	24.7041
12.8789	24.8521
12.8906	26.4793
12.9023	26.3314
12.9141	26.1834
12.9258	26.0355
12.9375	25.8876
12.9492	25.7396
12.9609	25.5917
12.9727	25.4438
12.9844	25.2959
12.9961	25.1479
13.0078	21.3018
13.0195	21.1538
13.0313	21.0059
13.043	20.858
13.0547	20.7101
13.0664	17.6036
13.0781	17.4556
13.0898	17.3077
13.1016	17.1598
13.1133	17.0118
13.125	14.7929
13.1367	14.645
13.1484	14.497
13.1602	14.3491
13.1719	14.2012
13.1836	14.0533
13.1953	12.426
13.207	12.2781
13.2188	12.1302
13.2305	11.9822
13.2422	11.8343
13.2539	11.8343
13.2656	11.9822
13.2773	12.1302
13.2891	12.2781
13.3008	12.2781
13.3125	16.1243
13.3242	16.2722
13.3359	16.4201
13.3477	16.568
13.3594	16.716
13.3711	36.0947
13.3828	36.5385
13.3945	36.8343
13.4063	37.426
13.418	37.7219
13.4297	42.6036
13.4414	38.7574
13.4531	38.4615
13.4648	38.1657
13.4766	37.8698
13.4883	36.0947
13.5	39.0533
13.5117	39.2012
13.5234	39.3491
13.5352	39.497
13.5469	41.8639
13.5586	39.645
13.5703	39.497
13.582	39.3491
13.5938	39.2012
13.6055	39.0533
13.6172	35.355
13.6289	35.503
13.6406	35.6509
13.6523	35.7988
13.6641	35.9467
13.6758	35.2071
13.6875	35.0592
13.6992	34.9112
13.7109	34.7633
13.7227	34.6154
13.7344	29.4379
13.7461	29.2899
13.7578	29.142
13.7695	28.9941
13.7813	28.8462
13.793	27.2189
13.8047	27.071
13.8164	26.9231
13.8281	26.7751
13.8398	26.6272
13.8516	26.4793
13.8633	26.3314
13.875	26.1834
13.8867	26.0355
13.8984	25.8876
13.9102	23.5207
13.9219	23.3728
13.9336	23.2249
13.9453	23.0769
13.957	23.0769
13.9688	22.929
13.9805	19.8225
13.9922	19.6746
14.0039	19.5266
14.0156	19.3787
14.0273	19.2308
14.0391	16.8639
14.0508	16.716
14.0625	16.568
14.0742	16.4201
14.0859	16.2722
14.0977	14.645
14.1094	14.497
14.1211	14.3491
14.1328	14.2012
14.1445	14.0533
14.1563	12.426
14.168	12.426
14.1797	12.426
14.1914	12.426
14.2031	12.426
14.2148	12.426
14.2266	12.574
14.2383	12.7219
14.25	12.8698
14.2617	13.0178
14.2734	22.0414
14.2852	22.1893
14.2969	22.3373
14.3086	22.6331
14.3203	23.0769
14.332	23.3728
14.3438	41.8639
14.3555	41.716
14.3672	41.568
14.3789	41.4201
14.3906	41.2722
14.4023	35.355
14.4141	35.503
14.4258	35.6509
14.4375	35.7988
14.4492	35.7988
14.4609	40.3846
14.4727	40.5325
14.4844	40.6805
14.4961	40.8284
14.5078	40.9763
14.5195	41.1243
14.5313	35.2071
14.543	35.0592
14.5547	34.9112
14.5664	34.7633
14.5781	33.8757
14.5898	34.4675
14.6016	34.3195
14.6133	34.1716
14.625	34.0237
14.6367	32.3964
14.6484	32.2485
14.6602	32.1006
14.6719	31.9527
14.6836	31.8047
14.6953	31.6568
14.707	27.071
14.7188	26.9231
14.7305	26.7751
14.7422	26.6272
14.7539	26.6272
14.7656	25
14.7773	24.8521
14.7891	24.7041
14.8008	24.5562
14.8125	24.4083
14.8242	24.2604
14.8359	24.1124
14.8477	23.9645
14.8594	23.8166
14.8711	23.6686
14.8828	23.5207
14.8945	23.3728
14.9063	23.2249
14.918	23.0769
14.9297	22.929
14.9414	21.3018
14.9531	21.1538
14.9648	21.0059
14.9766	20.858
14.9883	20.7101
15	19.0828
15.0117	19.0828
15.0234	19.0828
15.0352	19.0828
15.0469	19.0828
15.0586	19.0828

## Sheet: Sheet7
The error e1 of fractional-order Lü chaotic system changes with time
Time(s)	The error e1 of fractional-order Lü chaotic system
0	-7.17948
0.0117188	8.05858
0.0234375	8.05862
0.0351563	8.05856
0.046875	7.91208
0.0585938	5.42128
0.0703125	10.8425
0.0820313	10.4029
0.09375	10.1098
0.105469	9.5238
0.117188	-4.8351
0.128906	-19.7802
0.140625	-20.8059
0.152344	-21.392
0.164063	-22.1245
0.175781	-22.8571
0.1875	-24.6154
0.199219	-22.4176
0.210938	-21.685
0.222656	-21.392
0.234375	-20.9524
0.246094	-20.332
0.257813	14.652
0.269531	14.5055
0.28125	14.5054
0.292969	14.5055
0.304688	-16.2637
0.316406	-3.07692
0.328125	-3.80951
0.339844	-4.39565
0.351563	-4.54209
0.363281	-13.0403
0.375	0.43956
0.386719	1.17216
0.398438	1.90477
0.410156	2.49084
0.421875	27.1063
0.433594	21.685
0.445313	21.3919
0.457031	21.0989
0.46875	20.8058
0.480469	-4.24908
0.492188	-10.2564
0.503906	-10.989
0.515625	-11.4286
0.527344	-12.1612
0.539063	-12.6007
0.550781	-18.0219
0.5625	-15.2381
0.574219	-14.9451
0.585938	-14.7985
0.597656	-14.7985
0.609375	5.71426
0.621094	3.95607
0.632813	3.66299
0.644531	3.37001
0.65625	3.07693
0.667969	1.3186
0.679688	-8.79121
0.691406	-9.23073
0.703125	-9.67035
0.714844	-9.81683
0.726563	-19.7802
0.738281	-19.4872
0.75	-19.1941
0.761719	-18.9011
0.773438	-18.6081
0.785156	-12.4542
0.796875	-9.23077
0.808594	-8.93773
0.820313	-8.64468
0.832031	-8.35165
0.84375	-0.14652
0.855469	3.07692
0.867188	3.36996
0.878906	3.663
0.890625	3.95605
0.902344	4.24909
0.914063	5.71428
0.925781	6.44688
0.9375	6.44688
0.949219	6.44689
0.960937	6.44689
0.972656	5.12821
0.984375	5.12821
0.996094	5.1282
1.00781	5.1282
1.01953	5.1282
1.03125	2.1978
1.04297	2.1978
1.05469	2.19781
1.06641	2.1978
1.07813	2.1978
1.08984	2.1978
1.10156	3.663
1.11328	3.66301
1.125	3.66301
1.13672	3.66301
1.14844	2.34432
1.16016	6.59341
1.17188	6.5934
1.18359	6.44688
1.19531	6.44689
1.20703	6.15385
1.21875	16.8498
1.23047	16.8498
1.24219	16.8498
1.25391	16.8498
1.26563	16.8498
1.27734	16.2637
1.28906	5.86079
1.30078	5.12824
1.3125	4.39558
1.32422	3.95602
1.33594	-4.3956
1.34766	-29.011
1.35938	-29.3041
1.37109	-29.8901
1.38281	-30.1832
1.39453	-36.1905
1.40625	-27.9853
1.41797	-27.2527
1.42969	-26.5201
1.44141	-26.2271
1.45313	-5.12821
1.46484	13.6264
1.47656	14.2125
1.48828	14.7985
1.5	15.0916
1.51172	26.2271
1.52344	23.8828
1.53516	23.4432
1.54688	23.0036
1.55859	22.5641
1.57031	10.2564
1.58203	-1.75824
1.59375	-2.05128
1.60547	-2.49085
1.61719	-2.78389
1.62891	-13.6264
1.64063	-18.9011
1.65234	-18.9011
1.66406	-18.9011
1.67578	-18.9011
1.6875	-18.9011
1.69922	-15.8242
1.71094	-12.6007
1.72266	-12.4542
1.73438	-12.1612
1.74609	-11.8681
1.75781	-5.1282
1.76953	-0.439561
1.78125	-0.14652
1.79297	0.14652
1.80469	0.43956
1.81641	5.12821
1.82813	8.35165
1.83984	8.64468
1.85156	8.93773
1.86328	9.23077
1.875	11.5751
1.88672	14.0659
1.89844	14.359
1.91016	14.5055
1.92187	14.7985
1.93359	15.0916
1.94531	19.0476
1.95703	19.1942
1.96875	19.3406
1.98047	19.4872
1.99219	19.6337
2.00391	22.4176
2.01563	22.1245
2.02734	21.8315
2.03906	21.5385
2.05078	21.2455
2.0625	20.3663
2.07422	17.8755
2.08594	17.5824
2.09766	17.1428
2.10938	16.9963
2.12109	15.9707
2.13281	7.03297
2.14453	6.73992
2.15625	6.44688
2.16797	6.15385
2.17969	5.86081
2.19141	-1.02564
2.20313	-1.31868
2.21484	-1.4652
2.22656	-1.46521
2.23828	-1.4652
2.25	-4.24908
2.26172	-4.24909
2.27344	-4.24909
2.28516	-4.24909
2.29688	-2.49084
2.30859	-2.49084
2.32031	-2.34431
2.33203	-1.90477
2.34375	-1.31868
2.35547	0.7326
2.36719	2.7839
2.37891	3.36996
2.39063	3.66302
2.40234	3.95607
2.41406	4.24913
2.42578	7.32599
2.4375	10.9891
2.44922	10.8425
2.46094	10.8424
2.47266	10.8425
2.48438	1.31869
2.49609	4.10257
2.50781	3.95605
2.51953	3.95604
2.53125	3.663
2.54297	-5.86081
2.55469	-5.8608
2.56641	-5.8608
2.57813	-5.86081
2.58984	-5.86081
2.60156	-7.61905
2.61328	-8.64469
2.625	-8.64473
2.63672	-8.64467
2.64844	-8.64471
2.66016	-7.47253
2.67188	-6.30037
2.68359	-6.00733
2.69531	-5.71428
2.70703	-5.56776
2.71875	-0.87913
2.73047	3.07693
2.74219	3.36996
2.75391	3.663
2.76563	3.95604
2.77734	4.24908
2.78906	5.86081
2.80078	15.6776
2.8125	15.9707
2.82422	16.2638
2.83594	16.5568
2.84766	23.1502
2.85938	23.1502
2.87109	23.2967
2.88281	23.2967
2.89453	23.2967
2.90625	24.6153
2.91797	3.36996
2.92969	3.07693
2.94141	2.9304
2.95313	2.49084
2.96484	7.17945
2.97656	-4.2491
2.98828	-4.1026
3	-3.663
3.01172	-3.3699
3.02344	2.1978
3.03516	16.9963
3.04688	16.9964
3.05859	17.2894
3.07031	17.2894
3.08203	13.6264
3.09375	19.4871
3.10547	19.0477
3.11719	18.6081
3.12891	18.1685
3.14063	17.8754
3.15234	4.24905
3.16406	-2.63736
3.17578	-2.93041
3.1875	-3.07693
3.19922	-3.36996
3.21094	-7.91206
3.22266	-16.7033
3.23438	-16.7033
3.24609	-16.7033
3.25781	-16.7033
3.26953	-14.652
3.28125	-14.359
3.29297	-14.0659
3.30469	-13.7729
3.31641	-13.4799
3.32813	-6.59341
3.33984	-4.83516
3.35156	-4.54212
3.36328	-4.24908
3.375	-3.95605
3.38672	-0.14652
3.39844	3.07692
3.41016	3.36996
3.42188	3.663
3.43359	3.95605
3.44531	5.42125
3.45703	8.20513
3.46875	8.49816
3.48047	8.79121
3.49219	8.93773
3.50391	9.23077
3.51563	10.8425
3.52734	10.8425
3.53906	10.8424
3.55078	10.8425
3.5625	10.8425
3.57422	10.8425
3.58594	10.8425
3.59766	10.8425
3.60938	10.8425
3.62109	10.8425
3.63281	9.37729
3.64453	10.2564
3.65625	10.2564
3.66797	10.2564
3.67969	10.2564
3.69141	8.93772
3.70313	12.6008
3.71484	12.4542
3.72656	12.3077
3.73828	12.3077
3.75	21.978
3.76172	20.8059
3.77344	20.5128
3.78516	20.2197
3.79688	20.0733
3.80859	19.7802
3.82031	9.08425
3.83203	8.49817
3.84375	7.91208
3.85547	7.03297
3.86719	6.15385
3.87891	-15.3846
3.89063	-15.6777
3.90234	-15.9707
3.91406	-16.2637
3.92578	-16.5568
3.9375	-19.7802
3.94922	-15.0916
3.96094	-15.0916
3.97266	-14.7985
3.98438	-14.652
3.99609	-21.978
4.00781	-6.59344
4.01953	-6.59338
4.03125	-6.59343
4.04297	-6.44687
4.05469	-9.3773
4.06641	-10.8425
4.07813	-10.8425
4.08984	-10.8424
4.10156	-10.8425
4.11328	2.63736
4.125	-0.732601
4.13672	-0.293041
4.14844	-0.14652
4.16016	0.29304
4.17188	14.5055
4.18359	8.4982
4.19531	8.20511
4.20703	7.91213
4.21875	7.76555
4.23047	1.46521
4.24219	-3.51648
4.25391	-3.80953
4.26563	-3.80953
4.27734	-4.10256
4.28906	-4.24908
4.30078	-16.7033
4.3125	-16.7034
4.32422	-16.7033
4.33594	-16.7033
4.34766	-16.8498
4.35938	-17.4359
4.37109	-10.696
4.38281	-10.4029
4.39453	-10.1099
4.40625	-9.81685
4.41797	-4.24909
4.42969	-1.17216
4.44141	-0.87912
4.45313	-0.83563
4.46484	-0.73261
4.47656	1.90476
4.48828	3.663
4.5	3.66301
4.51172	3.66301
4.52344	3.663
4.53516	3.07692
4.54688	2.05128
4.55859	1.75824
4.57031	1.46521
4.58203	1.17216
4.59375	-1.90476
4.60547	-4.54209
4.61719	-4.83515
4.62891	-5.12821
4.64063	-5.42126
4.65234	-5.71432
4.66406	-12.4542
4.67578	-13.1868
4.6875	-13.1868
4.69922	-13.0403
4.71094	-13.0403
4.72266	-13.0403
4.73438	-4.68864
4.74609	-4.24909
4.75781	-3.80953
4.76953	-3.22345
4.78125	-2.78388
4.79297	12.8938
4.80469	13.3333
4.81641	13.7729
4.82813	14.2125
4.83984	16.4103
4.85156	21.0989
4.86328	21.0989
4.875	21.0989
4.88672	21.0989
4.89844	22.4175
4.91016	16.5568
4.92188	16.7033
4.93359	16.7033
4.94531	16.7033
4.95703	17.4359
4.96875	6.59345
4.98047	6.15387
4.99219	5.86079
5.00391	5.56781
5.01563	5.27472
5.02734	-1.61172
5.03906	-7.17949
5.05078	-7.17948
5.0625	-7.17948
5.07422	-7.17949
5.08594	-11.4286
5.09766	-15.2381
5.10938	-15.3846
5.12109	-15.3846
5.13281	-15.3846
5.14453	-17.4359
5.15625	-14.359
5.16797	-14.0659
5.17969	-13.7729
5.19141	-13.4799
5.20313	-12.0146
5.21484	-10.696
5.22656	-10.4029
5.23828	-10.1099
5.25	-9.81685
5.26172	-6.59341
5.27344	-4.3956
5.28516	-4.3956
5.29688	-4.39561
5.30859	-4.24909
5.32031	-3.22344
5.33203	-2.1978
5.34375	-2.1978
5.35547	-2.19781
5.36719	-2.1978
5.37891	-2.1978
5.39063	-1.4652
5.40234	-4.39561
5.41406	-4.3956
5.42578	-4.3956
5.4375	-4.3956
5.44922	-2.78389
5.46094	-8.05863
5.47266	-8.05865
5.48438	-8.05857
5.49609	-8.05859
5.50781	-8.0586
5.51953	-3.956
5.53125	-3.663
5.54297	-3.5165
5.55469	-3.2235
5.56641	0.293
5.57813	16.1172
5.58984	16.1172
5.60156	16.4102
5.61328	16.4103
5.625	8.64469
5.63672	15.5311
5.64844	15.2381
5.66016	15.2381
5.67188	15.2381
5.68359	8.49819
5.69531	-1.61172
5.70703	-1.90476
5.71875	-2.1978
5.73047	-2.49084
5.74219	-2.78389
5.75391	-4.3956
5.76563	-13.0403
5.77734	-13.0403
5.78906	-13.0403
5.80078	-13.0403
5.8125	-9.37729
5.82422	-11.5751
5.83594	-11.4286
5.84766	-11.282
5.85938	-11.1355
5.87109	-8.20513
5.88281	-4.98168
5.89453	-4.83517
5.90625	-4.68865
5.91797	-4.54213
5.92969	-0.7326
5.94141	1.75824
5.95313	2.05128
5.96484	2.34433
5.97656	2.63736
5.98828	3.51648
6	6.5934
6.01172	6.88644
6.02344	7.32601
6.03516	7.61905
6.04688	7.91209
6.05859	8.4982
6.07031	7.91208
6.08203	7.76557
6.09375	7.03297
6.10547	6.88645
6.11719	6.59341
6.12891	6.15384
6.14063	5.8608
6.15234	5.56777
6.16406	5.27473
6.17578	3.51649
6.1875	1.90476
6.19922	1.61172
6.21094	1.31868
6.22266	1.02564
6.23438	-0.14652
6.24609	-5.42125
6.25781	-5.71428
6.26953	-6.00732
6.28125	-6.30037
6.29297	-6.59341
6.30469	-14.2124
6.31641	-14.7985
6.32813	-15.2381
6.33984	-15.5311
6.35156	-20.3663
6.36328	-18.6081
6.375	-18.315
6.38672	-18.1685
6.39844	-17.8754
6.41016	-17.5825
6.42188	3.22344
6.43359	3.80952
6.44531	4.24909
6.45703	4.39561
6.46875	4.68865
6.48047	16.7033
6.49219	16.7033
6.50391	16.7033
6.51563	16.7033
6.52734	16.7033
6.53906	18.7546
6.55078	8.49817
6.5625	8.35165
6.57422	8.20513
6.58594	8.05861
6.59766	16.5567
6.60938	5.71427
6.62109	5.7143
6.63281	5.7143
6.64453	5.7143
6.65625	12.1611
6.66797	14.5055
6.67969	14.5055
6.69141	14.5055
6.70313	14.5055
6.71484	-3.51648
6.72656	-3.66301
6.73828	-4.10257
6.75	-4.3956
6.76172	-4.68864
6.77344	-15.9707
6.78516	-10.1099
6.79688	-9.67036
6.80859	-9.3773
6.82031	-8.79125
6.83203	1.17216
6.84375	15.9707
6.85547	16.4103
6.86719	16.5568
6.87891	16.9963
6.89063	17.1428
6.90234	20.9523
6.91406	17.729
6.92578	17.4359
6.9375	17.1429
6.94922	16.8498
6.96094	8.93773
6.97266	0.87912
6.98438	0.58608
6.99609	0
7.00781	-0.29304
7.01953	-4.98166
7.03125	-4.10256
7.04297	-3.80952
7.05469	-3.51648
7.06641	-3.22345
7.07813	1.61172
7.08984	5.42124
7.10156	5.71429
7.11328	6.00733
7.125	6.15385
7.13672	9.37729
7.14844	14.652
7.16016	14.9451
7.17188	15.2381
7.18359	15.5311
7.19531	15.8242
7.20703	18.3151
7.21875	18.315
7.23047	18.315
7.24219	18.315
7.25391	18.315
7.26563	18.608
7.27734	18.4615
7.28906	18.1685
7.30078	17.8755
7.3125	17.5824
7.32422	16.8498
7.33594	10.696
7.34766	10.4029
7.35938	10.1099
7.37109	9.81685
7.38281	9.5238
7.39453	2.93041
7.40625	2.9304
7.41797	2.9304
7.42969	2.9304
7.44141	2.9304
7.45313	-0.7326
7.46484	-0.7326
7.47656	-0.7326
7.48828	-0.7326
7.5	1.02564
7.51172	-1.4652
7.52344	-1.4652
7.53516	-1.4652
7.54688	-1.4652
7.55859	1.1722
7.57031	1.4652
7.58203	1.4652
7.59375	1.4652
7.60547	1.4652
7.61719	1.4652
7.62891	4.3956
7.64063	5.1282
7.65234	5.1282
7.66406	5.1282
7.67578	5.1282
7.6875	-0.1465
7.69922	-0.87912
7.71094	-1.02564
7.72266	-1.17216
7.73438	-1.17216
7.74609	-6.15384
7.75781	-6.59341
7.76953	-6.59341
7.78125	-6.5934
7.79297	-6.5934
7.80469	-8.49821
7.81641	-4.98164
7.82813	-4.68869
7.83984	-4.24913
7.85156	-3.95607
7.86328	-0.7326
7.875	5.27473
7.88672	5.56777
7.89844	5.86081
7.91016	6.15385
7.92187	9.37729
7.93359	15.2381
7.94531	15.2381
7.95703	15.238
7.96875	15.2381
7.98047	15.2381
7.99219	17.1429
8.00391	18.022
8.01563	18.022
8.02734	18.1684
8.03906	18.1685
8.05078	18.9011
8.0625	13.1868
8.07422	13.1868
8.08594	13.1868
8.09766	13.1868
8.10938	13.1868
8.12109	6.59341
8.13281	6.15385
8.14453	5.71428
8.15625	4.98168
8.16797	4.54212
8.17969	1.17217
8.19141	0.87912
8.20313	0.58608
8.21484	0.29304
8.22656	-1.4652
8.23828	-6.00732
8.25	-6.30038
8.26172	-6.59344
8.27344	-6.88649
8.28516	-8.05857
8.29688	-10.2564
8.30859	-10.2564
8.32031	-10.2564
8.33203	-10.2564
8.34375	-10.2564
8.35547	-10.2564
8.36719	-6.66666
8.37891	-6.44689
8.39063	-6.44689
8.40234	-6.44689
8.41406	-6.88645
8.42578	-2.1978
8.4375	-2.1978
8.44922	-2.1978
8.46094	-2.1978
8.47266	-2.1978
8.48438	0.7326
8.49609	0.73261
8.50781	0.7326
8.51953	0.7326
8.53125	-0.7326
8.54297	0.7326
8.55469	0.7326
8.56641	0.7326
8.57813	0.7326
8.58984	-1.75825
8.60156	-0.7326
8.61328	-0.73265
8.625	-0.73259
8.63672	-0.73263
8.64844	-10.8425
8.66016	-6.4469
8.67188	-6.5934
8.68359	-6.5934
8.69531	-6.5934
8.70703	-6.74
8.71875	3.37
8.73047	3.36998
8.74219	3.95605
8.75391	4.10255
8.76563	4.54209
8.77734	26.6667
8.78906	15.2381
8.80078	15.3846
8.8125	15.3846
8.82422	15.3846
8.83594	15.9706
8.84766	-2.1978
8.85938	-2.63736
8.87109	-3.07692
8.88281	-3.80953
8.89453	-15.0916
8.90625	-21.2454
8.91797	-21.0988
8.92969	-21.0989
8.94141	-21.8315
8.95313	-18.4615
8.96484	-12.8938
8.97656	-12.6007
8.98828	-12.0146
9	-11.5751
9.01172	-3.80952
9.02344	4.54213
9.03516	4.83517
9.04688	5.12821
9.05859	5.42124
9.07031	8.05861
9.08203	10.8425
9.09375	10.8425
9.10547	10.8425
9.11719	10.8425
9.12891	10.8425
9.14063	9.08424
9.15234	7.326
9.16406	7.326
9.17578	7.32601
9.1875	7.32601
9.19922	5.42125
9.21094	5.12821
9.22266	5.12821
9.23438	5.12821
9.24609	4.98168
9.25781	3.95604
9.26953	8.64471
9.28125	8.64465
9.29297	8.6447
9.30469	8.64474
9.31641	9.08424
9.32813	6.44684
9.33984	6.15388
9.35156	5.86082
9.36328	5.56776
9.375	4.54211
9.38672	-9.67038
9.39844	-9.96336
9.41016	-10.2564
9.42188	-10.5494
9.43359	-10.8425
9.44531	-20.3663
9.45703	-20.3663
9.46875	-20.3663
9.48047	-20.3663
9.49219	-20.3663
9.50391	-19.7802
9.51563	-16.2637
9.52734	-15.9707
9.53906	-15.6777
9.55078	-15.3846
9.5625	-12.8938
9.57422	-4.83517
9.58594	-4.54212
9.59766	-4.24908
9.60938	-3.95604
9.62109	-1.61173
9.63281	4.68865
9.64453	4.98169
9.65625	5.27472
9.66797	5.56776
9.67969	7.03297
9.69141	11.282
9.70313	11.5751
9.71484	11.8681
9.72656	12.1612
9.73828	14.0659
9.75	18.315
9.76172	18.6081
9.77344	18.9011
9.78516	19.1941
9.79688	21.9781
9.80859	26.2271
9.82031	26.2271
9.83203	26.2271
9.84375	26.2271
9.85547	26.2271
9.86719	26.6667
9.87891	24.3223
9.89063	24.0293
9.90234	23.7363
9.91406	23.4433
9.92578	17.8755
9.9375	4.83516
9.94922	4.54213
9.96094	4.24909
9.97266	3.95605
9.98438	-2.1978
9.99609	-5.27472
10.0078	-5.12821
10.0195	-5.12821
10.0313	-5.12821
10.043	-2.63736
10.0547	-2.93041
10.0664	-2.93041
10.0781	-2.9304
10.0898	-2.9304
10.1016	-1.31868
10.1133	-1.4652
10.125	-1.4652
10.1367	-1.4652
10.1484	-1.4652
10.1602	1.17216
10.1719	-0.7326
10.1836	-0.7326
10.1953	-0.7326
10.207	-0.7326
10.2188	-0.7326
10.2305	0
10.2422	0
10.2539	0
10.2656	0
10.2773	0
10.2891	-3.0769
10.3008	-0.7326
10.3125	-0.7326
10.3242	-0.58608
10.3359	-0.7326
10.3477	-12.4542
10.3594	-0.7326
10.3711	-0.7326
10.3828	-0.7326
10.3945	-0.7326
10.4063	-5.12823
10.418	0
10.4297	0
10.4414	0
10.4531	0
10.4648	0.87912
10.4766	-0.7326
10.4883	-0.7326
10.5	-0.7326
10.5117	-0.7326
10.5234	0
10.5352	0
10.5469	0
10.5586	0
10.5703	0
10.582	0
10.5938	0
10.6055	0
10.6172	0
10.6289	0
10.6406	0
10.6523	0
10.6641	0
10.6758	0
10.6875	0
10.6992	0
10.7109	0
10.7227	0
10.7344	0
10.7461	0
10.7578	0
10.7695	0
10.7813	0
10.793	0
10.8047	0
10.8164	0
10.8281	0
10.8398	0
10.8516	0
10.8633	0
10.875	0
10.8867	0
10.8984	0
10.9102	0
10.9219	0
10.9336	0
10.9453	0
10.957	0
10.9688	0
10.9805	0
10.9922	0
11.0039	0
11.0156	0
11.0273	0
11.0391	0
11.0508	0
11.0625	0
11.0742	0
11.0859	0
11.0977	0
11.1094	0
11.1211	0
11.1328	0
11.1445	0
11.1563	0
11.168	0
11.1797	0
11.1914	0
11.2031	0
11.2148	0
11.2266	0
11.2383	0
11.25	0
11.2617	0
11.2734	0
11.2852	0
11.2969	0
11.3086	0
11.3203	0
11.332	0
11.3438	0
11.3555	0
11.3672	0
11.3789	0
11.3906	0
11.4023	0
11.4141	0
11.4258	0
11.4375	0
11.4492	0
11.4609	0
11.4727	0
11.4844	0
11.4961	0
11.5078	0
11.5195	0
11.5313	0
11.543	0
11.5547	0
11.5664	0
11.5781	0
11.5898	0
11.6016	0
11.6133	0
11.625	0
11.6367	0
11.6484	0
11.6602	0
11.6719	0
11.6836	0
11.6953	0
11.707	0
11.7188	0
11.7305	0
11.7422	0
11.7539	0
11.7656	0
11.7773	0
11.7891	0
11.8008	0
11.8125	0
11.8242	0
11.8359	0
11.8477	0
11.8594	0
11.8711	0
11.8828	0
11.8945	0
11.9063	0
11.918	0
11.9297	0
11.9414	0
11.9531	0
11.9648	0
11.9766	0
11.9883	0
12	0
12.0117	0
12.0234	0
12.0352	0
12.0469	0
12.0586	0
12.0703	0
12.082	0
12.0938	0
12.1055	0
12.1172	0
12.1289	0
12.1406	0
12.1523	0
12.1641	0
12.1758	0
12.1875	0
12.1992	0
12.2109	0
12.2227	0
12.2344	0
12.2461	0
12.2578	0
12.2695	0
12.2813	0
12.293	0
12.3047	0
12.3164	0
12.3281	0
12.3398	0
12.3516	0
12.3633	0
12.375	0
12.3867	0
12.3984	0
12.4102	0
12.4219	0
12.4336	0
12.4453	0
12.457	0
12.4688	0
12.4805	0
12.4922	0
12.5039	0
12.5156	0
12.5273	0
12.5391	0
12.5508	0
12.5625	0
12.5742	0
12.5859	0
12.5977	0
12.6094	0
12.6211	0
12.6328	0
12.6445	0
12.6563	0
12.668	0
12.6797	0
12.6914	0
12.7031	0
12.7148	0
12.7266	0
12.7383	0
12.75	0
12.7617	0
12.7734	0
12.7852	0
12.7969	0
12.8086	0
12.8203	0
12.832	0
12.8438	0
12.8555	0
12.8672	0
12.8789	0
12.8906	0
12.9023	0
12.9141	0
12.9258	0
12.9375	0
12.9492	0
12.9609	0
12.9727	0
12.9844	0
12.9961	0
13.0078	0
13.0195	0
13.0313	0
13.043	0
13.0547	0
13.0664	0
13.0781	0
13.0898	0
13.1016	0
13.1133	0
13.125	0
13.1367	0
13.1484	0
13.1602	0
13.1719	0
13.1836	0
13.1953	0
13.207	0
13.2188	0
13.2305	0
13.2422	0
13.2539	0
13.2656	0
13.2773	0
13.2891	0
13.3008	0
13.3125	0
13.3242	0
13.3359	0
13.3477	0
13.3594	0
13.3711	0
13.3828	0
13.3945	0
13.4063	0
13.418	0
13.4297	0
13.4414	0
13.4531	0
13.4648	0
13.4766	0
13.4883	0
13.5	0
13.5117	0
13.5234	0
13.5352	0
13.5469	0
13.5586	0
13.5703	0
13.582	0
13.5938	0
13.6055	0
13.6172	0
13.6289	0
13.6406	0
13.6523	0
13.6641	0
13.6758	0
13.6875	0
13.6992	0
13.7109	0
13.7227	0
13.7344	0
13.7461	0
13.7578	0
13.7695	0
13.7813	0
13.793	0
13.8047	0
13.8164	0
13.8281	0
13.8398	0
13.8516	0
13.8633	0
13.875	0
13.8867	0
13.8984	0
13.9102	0
13.9219	0
13.9336	0
13.9453	0
13.957	0
13.9688	0
13.9805	0
13.9922	0
14.0039	0
14.0156	0
14.0273	0
14.0391	0
14.0508	0
14.0625	0
14.0742	0
14.0859	0
14.0977	0
14.1094	0
14.1211	0
14.1328	0
14.1445	0
14.1563	0
14.168	0
14.1797	0
14.1914	0
14.2031	0
14.2148	0
14.2266	0
14.2383	0
14.25	0
14.2617	0
14.2734	0
14.2852	0
14.2969	0
14.3086	0
14.3203	0
14.332	0
14.3438	0
14.3555	0
14.3672	0
14.3789	0
14.3906	0
14.4023	0
14.4141	0
14.4258	0
14.4375	0
14.4492	0
14.4609	0
14.4727	0
14.4844	0
14.4961	0
14.5078	0
14.5195	0
14.5313	0
14.543	0
14.5547	0
14.5664	0
14.5781	0
14.5898	0
14.6016	0
14.6133	0
14.625	0
14.6367	0
14.6484	0
14.6602	0
14.6719	0
14.6836	0
14.6953	0
14.707	0
14.7188	0
14.7305	0
14.7422	0
14.7539	0
14.7656	0
14.7773	0
14.7891	0
14.8008	0
14.8125	0
14.8242	0
14.8359	0
14.8477	0
14.8594	0
14.8711	0
14.8828	0
14.8945	0
14.9063	0
14.918	0
14.9297	0
14.9414	0
14.9531	0
14.9648	0
14.9766	0
14.9883	0
15	0
15.0117	0
15.0234	0
15.0352	0
15.0469	0
15.0586	0

## Sheet: Sheet8
The error e2 of fractional-order Lü chaotic system changes with time
Time(s)	The error e2 of fractional-order Lü chaotic system
0	2.06389
0.0117188	13.2678
0.0234375	13.2678
0.0351563	13.2678
0.046875	13.2678
0.0585938	12.973
0.0703125	4.1278
0.0820313	3.538
0.09375	3.0958
0.105469	2.3588
0.117188	-38.9189
0.128906	0
0.140625	0
0.152344	0.14742
0.164063	0
0.175781	0.14744
0.1875	-48.059
0.199219	-2.6536
0.210938	-1.6216
0.222656	-0.5897
0.234375	0.4423
0.246094	29.1892
0.257813	21.2285
0.269531	20.6388
0.28125	19.7543
0.292969	19.1647
0.304688	-22.9975
0.316406	-16.8059
0.328125	-16.6585
0.339844	-16.511
0.351563	-16.3636
0.363281	20.0491
0.375	18.8698
0.386719	19.1646
0.398438	19.7543
0.410156	20.4914
0.421875	28.4521
0.433594	14.5946
0.445313	13.7101
0.457031	13.2678
0.46875	12.2358
0.480469	7.37103
0.492188	-25.6511
0.503906	-26.0933
0.515625	-26.3883
0.527344	-26.6831
0.539063	-27.1253
0.550781	-8.40295
0.5625	-4.27519
0.574219	-4.12777
0.585938	-3.53809
0.597656	-2.9484
0.609375	7.9607
0.621094	4.7175
0.632813	4.2752
0.644531	3.6855
0.65625	3.2432
0.667969	-10.9091
0.679688	-19.7543
0.691406	-20.0492
0.703125	-20.1965
0.714844	-20.344
0.726563	-22.4079
0.738281	-18.7224
0.75	-18.4275
0.761719	-18.1327
0.773438	-17.8378
0.785156	-10.7617
0.796875	-1.17936
0.808594	-0.88452
0.820313	-0.7371
0.832031	-0.44226
0.84375	5.89681
0.855469	7.07617
0.867188	7.07617
0.878906	7.22359
0.890625	7.37101
0.902344	7.37101
0.914063	6.63391
0.925781	5.89681
0.9375	5.89681
0.949219	5.89681
0.960937	5.89681
0.972656	4.86486
0.984375	3.6855
0.996094	3.6855
1.00781	3.6855
1.01953	3.6855
1.03125	2.9484
1.04297	2.2113
1.05469	2.2113
1.06641	2.2113
1.07813	2.2113
1.08984	3.53808
1.10156	5.01229
1.11328	5.01229
1.125	5.01229
1.13672	4.86487
1.14844	7.66585
1.16016	11.2039
1.17188	11.2039
1.18359	11.204
1.19531	11.0565
1.20703	21.8182
1.21875	20.344
1.23047	20.0492
1.24219	19.7543
1.25391	19.4594
1.26563	19.1646
1.27734	-1.76904
1.28906	-11.941
1.30078	-12.6782
1.3125	-13.4153
1.32422	-14.1523
1.33594	-38.4767
1.34766	-42.457
1.35938	-42.4571
1.37109	-42.457
1.38281	-42.457
1.39453	-14.2998
1.40625	-9.58231
1.41797	-8.84521
1.42969	-7.66585
1.44141	-7.07617
1.45313	15.7739
1.46484	30.8108
1.47656	30.8108
1.48828	30.8108
1.5	33.0221
1.51172	19.7543
1.52344	16.2162
1.53516	15.6265
1.54688	15.0369
1.55859	14.1524
1.57031	-6.48649
1.58203	-16.3636
1.59375	-16.6585
1.60547	-16.8059
1.61719	-17.1007
1.62891	-20.1966
1.64063	-21.0811
1.65234	-20.9337
1.66406	-20.6389
1.67578	-20.3439
1.6875	-20.0491
1.69922	-10.0246
1.71094	-6.19164
1.72266	-5.8968
1.73438	-5.60196
1.74609	-5.30712
1.75781	2.35872
1.76953	5.45454
1.78125	5.74938
1.79297	6.04422
1.80469	6.33906
1.81641	9.14005
1.82813	11.941
1.83984	12.2359
1.85156	12.5307
1.86328	12.8255
1.875	14.8894
1.88672	17.1007
1.89844	17.3956
1.91016	17.6904
1.92187	17.9853
1.93359	19.9017
1.94531	21.9656
1.95703	21.9656
1.96875	21.9656
1.98047	21.9656
1.99219	22.7027
2.00391	23.2924
2.01563	22.9976
2.02734	22.7027
2.03906	22.5552
2.05078	22.2604
2.0625	17.3956
2.07422	12.8256
2.08594	12.0885
2.09766	11.6462
2.10938	11.3514
2.12109	6.63391
2.13281	1.17936
2.14453	0.88452
2.15625	0.58968
2.16797	0.29484
2.17969	-2.06389
2.19141	-3.68551
2.20313	-3.68551
2.21484	-3.68551
2.22656	-3.68551
2.23828	-5.74938
2.25	-5.01228
2.26172	-4.86486
2.27344	-4.71744
2.28516	-4.57002
2.29688	-2.65356
2.30859	-0.5897
2.32031	-0.4423
2.33203	-0.2948
2.34375	-0.1474
2.35547	4.71744
2.36719	8.8452
2.37891	9.14002
2.39063	9.43484
2.40234	9.72976
2.41406	10.0246
2.42578	11.0565
2.4375	11.6462
2.44922	11.4987
2.46094	11.204
2.47266	11.0565
2.48438	6.04423
2.49609	-2.2113
2.50781	-2.2113
2.51953	-2.2113
2.53125	-2.2113
2.54297	-5.89681
2.55469	-9.43489
2.56641	-9.58231
2.57813	-9.72973
2.58984	-9.87711
2.60156	-10.0246
2.61328	-9.0222
2.625	-8.99263
2.63672	-8.69779
2.64844	-8.40295
2.66016	-5.01229
2.67188	-2.06389
2.68359	-1.76905
2.69531	-1.47421
2.70703	-1.17937
2.71875	3.98035
2.73047	8.99263
2.74219	9.28747
2.75391	9.58231
2.76563	9.87717
2.77734	10.172
2.78906	21.6708
2.80078	23.1449
2.8125	23.4398
2.82422	23.7347
2.83594	24.0295
2.84766	27.8624
2.85938	19.4594
2.87109	19.1646
2.88281	18.8697
2.89453	18.575
2.90625	2.50615
2.91797	-7.51838
2.92969	-7.66586
2.94141	-7.81324
2.95313	-7.96072
2.96484	-7.8133
2.97656	0.5897
2.98828	1.1793
3	1.7691
3.01172	2.2113
3.02344	21.6708
3.03516	27.1253
3.04688	27.4202
3.05859	27.5675
3.07031	27.715
3.08203	23.8821
3.09375	12.0885
3.10547	11.4987
3.11719	10.6143
3.12891	10.0246
3.14063	9.14003
3.15234	-4.57003
3.16406	-13.71
3.17578	-14.0049
3.1875	-14.4472
3.19922	-14.8894
3.21094	-18.2801
3.22266	-20.344
3.23438	-20.0492
3.24609	-19.6068
3.25781	-19.312
3.26953	-14.5946
3.28125	-10.0246
3.29297	-9.72973
3.30469	-9.43489
3.31641	-9.14005
3.32813	-4.42261
3.33984	0.29484
3.35156	0.58968
3.36328	0.88452
3.375	1.17936
3.38672	3.98035
3.39844	6.78133
3.41016	7.07617
3.42188	7.37101
3.43359	7.66585
3.44531	8.55037
3.45703	9.72971
3.46875	10.0245
3.48047	10.172
3.49219	10.4669
3.50391	10.7617
3.51563	12.0884
3.52734	12.0884
3.53906	11.204
3.55078	11.2039
3.5625	10.7617
3.57422	10.6143
3.58594	10.4668
3.59766	10.3194
3.60938	10.3194
3.62109	10.3194
3.63281	10.4668
3.64453	10.3194
3.65625	10.172
3.66797	10.172
3.67969	10.172
3.69141	12.2359
3.70313	16.0688
3.71484	16.0688
3.72656	16.0688
3.73828	16.0688
3.75	24.0295
3.76172	22.5553
3.77344	22.2605
3.78516	21.9657
3.79688	21.6707
3.80859	3.39066
3.82031	-5.45454
3.83203	-6.19165
3.84375	-6.92875
3.85547	-7.66585
3.86719	-22.113
3.87891	-22.7027
3.89063	-22.7027
3.90234	-22.7026
3.91406	-22.7027
3.92578	-22.7027
3.9375	-15.6265
3.94922	-9.28747
3.96094	-9.14005
3.97266	-8.69779
3.98438	-8.40295
3.99609	-0.2948
4.00781	-6.4865
4.01953	-6.7813
4.03125	-7.0762
4.04297	-7.371
4.05469	-14.5946
4.06641	-11.0565
4.07813	-10.7617
4.08984	-10.7616
4.10156	-10.4669
4.11328	4.12776
4.125	7.51838
4.13672	7.96066
4.14844	8.10814
4.16016	8.55032
4.17188	10.172
4.18359	7.37102
4.19531	7.37104
4.20703	7.37096
4.21875	7.37098
4.23047	-3.09583
4.24219	-13.4152
4.25391	-13.4152
4.26563	-13.7101
4.27734	-13.8575
4.28906	-14.0049
4.30078	-19.3121
4.3125	-17.2482
4.32422	-16.9534
4.33594	-16.6584
4.34766	-16.3636
4.35938	-9.58231
4.37109	-4.71744
4.38281	-4.4226
4.39453	-4.12776
4.40625	-3.98034
4.41797	0.14742
4.42969	3.68551
4.44141	3.68551
4.45313	3.68551
4.46484	3.68551
4.47656	4.27519
4.48828	4.86487
4.5	4.57003
4.51172	4.27519
4.52344	3.98035
4.53516	1.76904
4.54688	-0.29484
4.55859	-0.58968
4.57031	-0.88452
4.58203	-1.17936
4.59375	-5.15968
4.60547	-9.5823
4.61719	-9.87712
4.62891	-10.1719
4.64063	-10.4669
4.65234	-10.7617
4.66406	-15.3317
4.67578	-14.5946
4.6875	-15.0368
4.69922	-14.8894
4.71094	-14.742
4.72266	-3.53809
4.73438	5.74939
4.74609	6.33907
4.75781	6.92875
4.76953	7.51843
4.78125	20.6388
4.79297	21.2285
4.80469	21.2285
4.81641	21.2285
4.82813	21.2285
4.83984	21.2285
4.85156	21.0811
4.86328	20.9336
4.875	20.7863
4.88672	20.6388
4.89844	16.2162
4.91016	13.7101
4.92188	13.4153
4.93359	13.1204
4.94531	12.8255
4.95703	6.92878
4.96875	-0.29484
4.98047	-0.58968
4.99219	-1.03194
5.00391	-1.4742
5.01563	-1.76904
5.02734	-7.51843
5.03906	-14.742
5.05078	-14.742
5.0625	-14.742
5.07422	-14.742
5.08594	-15.774
5.09766	-16.8059
5.10938	-16.8059
5.12109	-16.8059
5.13281	-16.8059
5.14453	-15.1843
5.15625	-12.8255
5.16797	-12.5307
5.17969	-12.2359
5.19141	-11.941
5.20313	-9.28747
5.21484	-6.6339
5.22656	-6.33906
5.23828	-6.19164
5.25	-6.04422
5.26172	-4.12776
5.27344	-2.2113
5.28516	-2.2113
5.29688	-2.2113
5.30859	-2.2113
5.32031	-2.50614
5.33203	-2.94841
5.34375	-2.94841
5.35547	-2.94841
5.36719	-2.94841
5.37891	-2.94841
5.39063	-4.57003
5.40234	-5.74936
5.41406	-5.89676
5.42578	-5.89684
5.4375	-5.89682
5.44922	-11.3513
5.46094	-9.58228
5.47266	-9.58226
5.48438	-9.58234
5.49609	-9.5823
5.50781	-5.602
5.51953	4.1277
5.53125	4.8649
5.54297	5.7494
5.55469	6.4865
5.56641	27.715
5.57813	24.0295
5.58984	23.882
5.60156	23.8821
5.61328	23.5872
5.625	23.2924
5.63672	9.28749
5.64844	8.84525
5.66016	8.25548
5.67188	7.96066
5.68359	-7.07612
5.69531	-11.0565
5.70703	-11.0565
5.71875	-11.0565
5.73047	-11.0565
5.74219	-11.0565
5.75391	-13.1204
5.76563	-15.3317
5.77734	-15.3317
5.78906	-15.3317
5.80078	-15.3317
5.8125	-12.5307
5.82422	-8.40295
5.83594	-8.10811
5.84766	-7.96069
5.85938	-7.66585
5.87109	-5.15971
5.88281	-1.91646
5.89453	-1.4742
5.90625	-1.17936
5.91797	-0.88452
5.92969	2.06388
5.94141	4.57003
5.95313	4.86487
5.96484	5.30713
5.97656	5.60197
5.98828	8.10811
6	8.99263
6.01172	8.99263
6.02344	9.14005
6.03516	9.28747
6.04688	9.43489
6.05859	9.28749
6.07031	8.99267
6.08203	8.69775
6.09375	8.40293
6.10547	6.78133
6.11719	5.01229
6.12891	4.71745
6.14063	4.42261
6.15234	4.12777
6.16406	3.83293
6.17578	1.62163
6.1875	-1.03194
6.19922	-1.32678
6.21094	-1.62162
6.22266	-1.91646
6.23438	-5.01229
6.24609	-9.14003
6.25781	-9.43485
6.26953	-9.72977
6.28125	-10.0246
6.29297	-14.8894
6.30469	-20.6388
6.31641	-20.7862
6.32813	-20.9337
6.33984	-21.0811
6.35156	-22.7027
6.36328	-13.4152
6.375	-12.973
6.38672	-12.3833
6.39844	-11.941
6.41016	15.3317
6.42188	15.6265
6.43359	15.9213
6.44531	16.2162
6.45703	16.5111
6.46875	20.9337
6.48047	17.543
6.49219	17.3955
6.50391	17.2481
6.51563	17.1008
6.52734	16.9533
6.53906	4.57003
6.55078	2.50614
6.5625	2.50614
6.57422	2.35872
6.58594	2.21132
6.59766	8.69774
6.60938	9.7297
6.62109	10.0245
6.63281	10.3195
6.64453	10.6143
6.65625	19.1646
6.66797	13.4152
6.67969	13.1204
6.69141	12.5307
6.70313	11.7936
6.71484	-1.62162
6.72656	-15.4791
6.73828	-15.4792
6.75	-15.4792
6.76172	-15.4791
6.77344	-16.3637
6.78516	-1.76904
6.79688	-0.7371
6.80859	-0.44226
6.82031	0.44226
6.83203	26.3882
6.84375	26.2408
6.85547	25.946
6.86719	25.6511
6.87891	25.3562
6.89063	25.0614
6.90234	18.1327
6.91406	11.0565
6.92578	10.3194
6.9375	9.87715
6.94922	9.14005
6.96094	2.80099
6.97266	-6.7813
6.98438	-6.9287
6.99609	-7.0762
7.00781	-7.2236
7.01953	-3.98034
7.03125	-1.32678
7.04297	-1.03194
7.05469	-0.58968
7.06641	-0.44226
7.07813	5.45455
7.08984	10.4668
7.10156	10.7617
7.11328	11.0565
7.125	11.3514
7.13672	16.8059
7.14844	18.2801
7.16016	18.2801
7.17188	18.2801
7.18359	18.2801
7.19531	19.9017
7.20703	21.0811
7.21875	20.9337
7.23047	20.6389
7.24219	20.3439
7.25391	20.0491
7.26563	17.9853
7.27734	15.774
7.28906	15.4792
7.30078	15.1842
7.3125	14.8894
7.32422	10.0246
7.33594	5.60196
7.34766	5.45454
7.35938	5.30712
7.37109	5.30712
7.38281	3.39066
7.39453	0
7.40625	0
7.41797	0
7.42969	0
7.44141	-1.03195
7.45313	-2.80099
7.46484	-2.65357
7.47656	-2.65356
7.48828	-2.2113
7.5	-1.4742
7.51172	-0.7371
7.52344	-0.7371
7.53516	-0.7371
7.54688	-0.5897
7.55859	0.7371
7.57031	3.6855
7.58203	4.1277
7.59375	4.4226
7.60547	4.7175
7.61719	5.0123
7.62891	7.5184
7.64063	5.01232
7.65234	4.71744
7.66406	4.57006
7.67578	4.56998
7.6875	-3.98035
7.69922	-5.8968
7.71094	-5.8968
7.72266	-5.8968
7.73438	-5.89681
7.74609	-11.2039
7.75781	-8.40297
7.76953	-8.10815
7.78125	-7.81325
7.79297	-7.51843
7.80469	-4.12776
7.81641	-1.17936
7.82813	-0.88452
7.83984	-0.44226
7.85156	-0.14742
7.86328	5.30713
7.875	11.941
7.88672	12.2358
7.89844	12.5307
7.91016	12.8256
7.92187	16.6585
7.93359	19.1646
7.94531	19.1646
7.95703	19.1647
7.96875	19.1646
7.98047	19.1646
7.99219	17.9853
8.00391	16.8059
8.01563	16.8059
8.02734	16.8059
8.03906	16.8059
8.05078	14.4472
8.0625	10.0246
8.07422	9.87715
8.08594	9.87715
8.09766	9.72973
8.10938	7.51843
8.12109	5.01228
8.13281	4.86486
8.14453	4.71744
8.15625	4.57002
8.16797	0.44226
8.17969	-2.50614
8.19141	-2.80098
8.20313	-3.09582
8.21484	-3.39068
8.22656	-6.63395
8.23828	-9.43491
8.25	-9.43493
8.26172	-9.43485
8.27344	-9.43487
8.28516	-10.172
8.29688	-10.9091
8.30859	-10.9091
8.32031	-10.9091
8.33203	-10.9091
8.34375	-10.9091
8.35547	-8.10811
8.36719	-5.1597
8.37891	-5.1597
8.39063	-5.1597
8.40234	-5.1597
8.41406	-2.9484
8.42578	-0.737101
8.4375	-0.7371
8.44922	-0.737099
8.46094	-0.884519
8.47266	0.29484
8.48438	1.32678
8.49609	1.4742
8.50781	1.4742
8.51953	1.4742
8.53125	0
8.54297	0
8.55469	0
8.56641	0
8.57813	0
8.58984	0
8.60156	-3.6855
8.61328	-3.6855
8.625	-3.6855
8.63672	-3.6855
8.64844	-11.0565
8.66016	-8.8452
8.67188	-8.8452
8.68359	-8.8453
8.69531	-8.6978
8.70703	7.51839
8.71875	14.1523
8.73047	14.2998
8.74219	14.742
8.75391	14.8894
8.76563	15.3317
8.77734	20.6388
8.78906	14.742
8.80078	14.4472
8.8125	14.0049
8.82422	13.5626
8.83594	-1.91646
8.84766	-16.6585
8.85938	-16.8059
8.87109	-17.2481
8.88281	-17.3956
8.89453	-26.0934
8.90625	-25.3563
8.91797	-25.0615
8.92969	-24.7665
8.94141	-24.4717
8.95313	-14.1523
8.96484	-3.39066
8.97656	-2.9484
8.98828	-2.50614
9	-2.06388
9.01172	9.14007
9.02344	10.7617
9.03516	10.7616
9.04688	10.9091
9.05859	10.9091
9.07031	11.0565
9.08203	11.0565
9.09375	11.0565
9.10547	11.0565
9.11719	11.0565
9.12891	11.0565
9.14063	7.66584
9.15234	5.15971
9.16406	5.15971
9.17578	5.15971
9.1875	5.15971
9.19922	6.04423
9.21094	6.33905
9.22266	6.33903
9.23438	6.33911
9.24609	6.33909
9.25781	7.22358
9.26953	10.3194
9.28125	10.3194
9.29297	10.3194
9.30469	10.3194
9.31641	5.15972
9.32813	0.44228
9.33984	-0.1424
9.35156	-0.58968
9.36328	-1.03196
9.375	-14.1523
9.38672	-18.4275
9.39844	-18.7224
9.41016	-18.8698
9.42188	-19.0172
9.43359	-23.4398
9.44531	-22.5553
9.45703	-22.2605
9.46875	-21.9656
9.48047	-21.6707
9.49219	-21.3759
9.50391	-16.0688
9.51563	-11.3514
9.52734	-11.0565
9.53906	-10.7617
9.55078	-10.4668
9.5625	-4.86486
9.57422	1.76904
9.58594	2.06388
9.59766	2.35872
9.60938	2.65356
9.62109	5.60196
9.63281	8.40294
9.64453	8.55036
9.65625	8.8452
9.66797	9.14004
9.67969	11.3514
9.69141	14.0049
9.70313	14.2998
9.71484	14.742
9.72656	15.0369
9.73828	19.1646
9.75	22.9975
9.76172	23.2923
9.77344	23.5873
9.78516	23.8821
9.79688	28.4521
9.80859	28.7469
9.82031	28.1572
9.83203	27.4201
9.84375	26.6831
9.85547	26.0934
9.86719	21.0811
9.87891	16.3636
9.89063	15.9214
9.90234	15.3317
9.91406	15.0369
9.92578	4.71744
9.9375	-5.01229
9.94922	-5.45455
9.96094	-5.89681
9.97266	-3.599
9.98438	-5.30712
9.99609	-4.4226
10.0078	-4.4226
10.0195	-4.4226
10.0313	-4.4226
10.043	-3.09582
10.0547	-2.35873
10.0664	-2.21131
10.0781	-2.21131
10.0898	-2.21131
10.1016	-2.2113
10.1133	-1.4742
10.125	-1.4742
10.1367	-1.4742
10.1484	-1.4742
10.1602	0.8845
10.1719	-1.4742
10.1836	-1.4742
10.1953	-1.4742
10.207	-1.4742
10.2188	-1.4742
10.2305	0
10.2422	0
10.2539	0
10.2656	0
10.2773	0
10.2891	0
10.3008	0
10.3125	0
10.3242	0
10.3359	0
10.3477	0
10.3594	0
10.3711	0
10.3828	0
10.3945	0
10.4063	0
10.418	0
10.4297	0
10.4414	0
10.4531	0
10.4648	0
10.4766	-0.73711
10.4883	-0.7371
10.5	-0.7371
10.5117	-0.7371
10.5234	0
10.5352	0
10.5469	0
10.5586	0
10.5703	0
10.582	0
10.5938	0
10.6055	0
10.6172	0
10.6289	0
10.6406	0
10.6523	0
10.6641	0
10.6758	0
10.6875	0
10.6992	0
10.7109	0
10.7227	0
10.7344	0
10.7461	0
10.7578	0
10.7695	0
10.7813	0
10.793	0
10.8047	0
10.8164	0
10.8281	0
10.8398	0
10.8516	0
10.8633	0
10.875	0
10.8867	0
10.8984	0
10.9102	0
10.9219	0
10.9336	0
10.9453	0
10.957	0
10.9688	0
10.9805	0
10.9922	0
11.0039	0
11.0156	0
11.0273	0
11.0391	0
11.0508	0
11.0625	0
11.0742	0
11.0859	0
11.0977	0
11.1094	0
11.1211	0
11.1328	0
11.1445	0
11.1563	0
11.168	0
11.1797	0
11.1914	0
11.2031	0
11.2148	0
11.2266	0
11.2383	0
11.25	0
11.2617	0
11.2734	0
11.2852	0
11.2969	0
11.3086	0
11.3203	0
11.332	0
11.3438	0
11.3555	0
11.3672	0
11.3789	0
11.3906	0
11.4023	0
11.4141	0
11.4258	0
11.4375	0
11.4492	0
11.4609	0
11.4727	0
11.4844	0
11.4961	0
11.5078	0
11.5195	0
11.5313	0
11.543	0
11.5547	0
11.5664	0
11.5781	0
11.5898	0
11.6016	0
11.6133	0
11.625	0
11.6367	0
11.6484	0
11.6602	0
11.6719	0
11.6836	0
11.6953	0
11.707	0
11.7188	0
11.7305	0
11.7422	0
11.7539	0
11.7656	0
11.7773	0
11.7891	0
11.8008	0
11.8125	0
11.8242	0
11.8359	0
11.8477	0
11.8594	0
11.8711	0
11.8828	0
11.8945	0
11.9063	0
11.918	0
11.9297	0
11.9414	0
11.9531	0
11.9648	0
11.9766	0
11.9883	0
12	0
12.0117	0
12.0234	0
12.0352	0
12.0469	0
12.0586	0
12.0703	0
12.082	0
12.0938	0
12.1055	0
12.1172	0
12.1289	0
12.1406	0
12.1523	0
12.1641	0
12.1758	0
12.1875	0
12.1992	0
12.2109	0
12.2227	0
12.2344	0
12.2461	0
12.2578	0
12.2695	0
12.2813	0
12.293	0
12.3047	0
12.3164	0
12.3281	0
12.3398	0
12.3516	0
12.3633	0
12.375	0
12.3867	0
12.3984	0
12.4102	0
12.4219	0
12.4336	0
12.4453	0
12.457	0
12.4688	0
12.4805	0
12.4922	0
12.5039	0
12.5156	0
12.5273	0
12.5391	0
12.5508	0
12.5625	0
12.5742	0
12.5859	0
12.5977	0
12.6094	0
12.6211	0
12.6328	0
12.6445	0
12.6563	0
12.668	0
12.6797	0
12.6914	0
12.7031	0
12.7148	0
12.7266	0
12.7383	0
12.75	0
12.7617	0
12.7734	0
12.7852	0
12.7969	0
12.8086	0
12.8203	0
12.832	0
12.8438	0
12.8555	0
12.8672	0
12.8789	0
12.8906	0
12.9023	0
12.9141	0
12.9258	0
12.9375	0
12.9492	0
12.9609	0
12.9727	0
12.9844	0
12.9961	0
13.0078	0
13.0195	0
13.0313	0
13.043	0
13.0547	0
13.0664	0
13.0781	0
13.0898	0
13.1016	0
13.1133	0
13.125	0
13.1367	0
13.1484	0
13.1602	0
13.1719	0
13.1836	0
13.1953	0
13.207	0
13.2188	0
13.2305	0
13.2422	0
13.2539	0
13.2656	0
13.2773	0
13.2891	0
13.3008	0
13.3125	0
13.3242	0
13.3359	0
13.3477	0
13.3594	0
13.3711	0
13.3828	0
13.3945	0
13.4063	0
13.418	0
13.4297	0
13.4414	0
13.4531	0
13.4648	0
13.4766	0
13.4883	0
13.5	0
13.5117	0
13.5234	0
13.5352	0
13.5469	0
13.5586	0
13.5703	0
13.582	0
13.5938	0
13.6055	0
13.6172	0
13.6289	0
13.6406	0
13.6523	0
13.6641	0
13.6758	0
13.6875	0
13.6992	0
13.7109	0
13.7227	0
13.7344	0
13.7461	0
13.7578	0
13.7695	0
13.7813	0
13.793	0
13.8047	0
13.8164	0
13.8281	0
13.8398	0
13.8516	0
13.8633	0
13.875	0
13.8867	0
13.8984	0
13.9102	0
13.9219	0
13.9336	0
13.9453	0
13.957	0
13.9688	0
13.9805	0
13.9922	0
14.0039	0
14.0156	0
14.0273	0
14.0391	0
14.0508	0
14.0625	0
14.0742	0
14.0859	0
14.0977	0
14.1094	0
14.1211	0
14.1328	0
14.1445	0
14.1563	0
14.168	0
14.1797	0
14.1914	0
14.2031	0
14.2148	0
14.2266	0
14.2383	0
14.25	0
14.2617	0
14.2734	0
14.2852	0
14.2969	0
14.3086	0
14.3203	0
14.332	0
14.3438	0
14.3555	0
14.3672	0
14.3789	0
14.3906	0
14.4023	0
14.4141	0
14.4258	0
14.4375	0
14.4492	0
14.4609	0
14.4727	0
14.4844	0
14.4961	0
14.5078	0
14.5195	0
14.5313	0
14.543	0
14.5547	0
14.5664	0
14.5781	0
14.5898	0
14.6016	0
14.6133	0
14.625	0
14.6367	0
14.6484	0
14.6602	0
14.6719	0
14.6836	0
14.6953	0
14.707	0
14.7188	0
14.7305	0
14.7422	0
14.7539	0
14.7656	0
14.7773	0
14.7891	0
14.8008	0
14.8125	0
14.8242	0
14.8359	0
14.8477	0
14.8594	0
14.8711	0
14.8828	0
14.8945	0
14.9063	0
14.918	0
14.9297	0
14.9414	0
14.9531	0
14.9648	0
14.9766	0
14.9883	0
15	0
15.0117	0
15.0234	0
15.0352	0
15.0469	0
15.0586	0

## Sheet: Sheet9
The error e3 of fractional-order Lü chaotic system changes with time
Time(s)	The error e3 of fractional-order Lü chaotic system
0	-12.4261
0.0117188	-14.0533
0.0234375	-14.0533
0.0351563	-14.0532
0.046875	-14.0533
0.0585938	-17.4556
0.0703125	-28.6983
0.0820313	-28.8461
0.09375	-28.9941
0.105469	-29.142
0.117188	-11.0947
0.128906	-7.1006
0.140625	-5.9172
0.152344	-4.7337
0.164063	-3.5503
0.175781	-2.6627
0.1875	19.5267
0.199219	13.4615
0.210938	13.0178
0.222656	12.5739
0.234375	12.1302
0.246094	6.0651
0.257813	20.4142
0.269531	20.858
0.28125	21.3018
0.292969	21.7456
0.304688	27.8107
0.316406	20.858
0.328125	21.3017
0.339844	21.5976
0.351563	22.1893
0.363281	27.071
0.375	20.5622
0.386719	20.858
0.398438	21.1538
0.410156	21.4497
0.421875	27.8107
0.433594	29.5858
0.445313	29.8816
0.457031	30.1776
0.46875	30.4734
0.480469	24.852
0.492188	27.3668
0.503906	27.6627
0.515625	27.9586
0.527344	30.0296
0.539063	30.1775
0.550781	30.3254
0.5625	30.3254
0.574219	29.8817
0.585938	29.4378
0.597656	29.142
0.609375	24.4083
0.621094	24.2604
0.632813	24.1124
0.644531	23.9645
0.65625	23.8166
0.667969	18.3432
0.679688	17.3077
0.691406	17.0118
0.703125	16.716
0.714844	16.4201
0.726563	11.9822
0.738281	12.1301
0.75	12.2781
0.761719	12.426
0.773438	12.5739
0.785156	12.8698
0.796875	10.355
0.808594	10.3551
0.820313	10.355
0.832031	10.355
0.84375	7.3964
0.855469	8.8758
0.867188	8.8758
0.878906	8.8757
0.890625	8.7278
0.902344	8.7278
0.914063	10.0591
0.925781	10.2071
0.9375	10.2071
0.949219	10.2071
0.960937	10.2071
0.972656	11.2426
0.984375	10.3551
0.996094	10.355
1.00781	10.355
1.01953	10.355
1.03125	8.1361
1.04297	8.8757
1.05469	8.8757
1.06641	8.8758
1.07813	8.8758
1.08984	5.9172
1.10156	5.9171
1.11328	6.0651
1.125	5.9172
1.13672	5.4733
1.14844	3.6982
1.16016	3.4024
1.17188	2.6628
1.18359	2.071
1.19531	1.4793
1.20703	-9.9113
1.21875	-14.497
1.23047	-14.7929
1.24219	-15.3846
1.25391	-15.8284
1.26563	-16.1243
1.27734	-30.7692
1.28906	-29.7338
1.30078	-29.4378
1.3125	-29.142
1.32422	-28.8462
1.33594	-13.6094
1.34766	-15.0887
1.35938	-15.0888
1.37109	-14.497
1.38281	-14.497
1.39453	-4.4379
1.40625	-2.6628
1.41797	-2.3668
1.42969	-2.071
1.44141	-1.7752
1.45313	3.6983
1.46484	-2.9586
1.47656	-2.9586
1.48828	-2.9586
1.5	-2.9586
1.51172	0
1.52344	0.148
1.53516	0.4438
1.54688	0.7396
1.55859	1.0355
1.57031	0.2959
1.58203	2.9586
1.59375	2.9586
1.60547	2.9585
1.61719	2.9586
1.62891	2.9586
1.64063	0.8875
1.65234	1.1835
1.66406	1.4793
1.67578	1.7751
1.6875	2.071
1.69922	1.7752
1.71094	2.9585
1.72266	2.9586
1.73438	2.9586
1.74609	2.8107
1.75781	4.7337
1.76953	2.219
1.78125	2.2189
1.79297	2.2189
1.80469	2.219
1.81641	5.1775
1.82813	2.9586
1.83984	2.9586
1.85156	2.9586
1.86328	2.9586
1.875	3.8461
1.88672	4.4379
1.89844	4.4378
1.91016	4.4379
1.92187	4.4379
1.93359	2.9586
1.94531	2.9585
1.95703	2.9586
1.96875	2.8107
1.98047	2.8107
1.99219	-2.219
2.00391	-2.2189
2.01563	-2.3668
2.02734	-2.5147
2.03906	-2.6627
2.05078	-2.8106
2.0625	-6.5088
2.07422	-6.5089
2.08594	-6.5089
2.09766	-6.5088
2.10938	-6.5089
2.12109	-4.4379
2.13281	-4.4379
2.14453	-4.4378
2.15625	-4.4379
2.16797	-4.4379
2.17969	-1.4793
2.19141	-3.1065
2.20313	-3.2545
2.21484	-3.4024
2.22656	-3.5503
2.23828	-5.1775
2.25	-5.3255
2.26172	-5.4734
2.27344	-5.6213
2.28516	-5.6213
2.29688	-7.6923
2.30859	-7.8402
2.32031	-7.9881
2.33203	-7.9882
2.34375	-7.9882
2.35547	-7.9881
2.36719	-4.4378
2.37891	-4.4379
2.39063	-3.8462
2.40234	-3.2544
2.41406	-2.8106
2.42578	-2.3669
2.4375	7.6923
2.44922	7.9882
2.46094	8.284
2.47266	8.5799
2.48438	13.1657
2.49609	10.7988
2.50781	10.9468
2.51953	11.0947
2.53125	11.0946
2.54297	13.3136
2.55469	9.6154
2.56641	9.6154
2.57813	9.6154
2.58984	9.6154
2.60156	12.1302
2.61328	13.6095
2.625	13.9053
2.63672	14.2012
2.64844	14.3492
2.66016	16.1243
2.67188	16.1243
2.68359	15.9763
2.69531	15.8284
2.70703	15.6805
2.71875	12.574
2.73047	12.2781
2.74219	11.9823
2.75391	11.6864
2.76563	11.3905
2.77734	11.1783
2.77734	4.2899
2.80078	0.8876
2.8125	0.4438
2.82422	0
2.83594	-0.2959
2.84766	-23.6686
2.85938	-23.9645
2.87109	-24.4083
2.88281	-24.8521
2.89453	-25.2958
2.90625	-26.4793
2.91797	-20.2663
2.92969	-19.9704
2.94141	-19.6746
2.95313	-19.3787
2.96484	-17.6035
2.97656	-23.5207
2.98828	-23.5207
3	-23.5207
3.01172	-23.5207
3.02344	-23.5208
3.03516	-7.6923
3.04688	-7.3964
3.05859	-7.1006
3.07031	-6.6568
3.08203	0
3.09375	-2.2189
3.10547	-2.219
3.11719	-2.2189
3.12891	-2.2189
3.14063	-2.219
3.15234	-5.0296
3.16406	-4.7337
3.17578	-4.4379
3.1875	-4.142
3.19922	-3.8462
3.21094	2.071
3.22266	2.2189
3.23438	2.071
3.24609	2.071
3.25781	2.071
3.26953	2.071
3.28125	2.2189
3.29297	2.219
3.30469	2.2189
3.31641	2.2189
3.32813	-1.3313
3.33984	-1.4793
3.35156	-1.4793
3.36328	-1.4793
3.375	-1.4793
3.38672	0
3.39844	0.1479
3.41016	0.2958
3.42188	0.4438
3.43359	0.5917
3.44531	3.5503
3.45703	3.6982
3.46875	3.8461
3.48047	3.9941
3.49219	4.142
3.50391	4.2899
3.51563	8.8758
3.52734	9.1716
3.53906	9.4674
3.55078	9.7633
3.5625	10.0592
3.57422	13.1657
3.58594	13.3136
3.59766	13.3136
3.60938	13.3136
3.62109	13.3136
3.63281	13.3136
3.64453	13.4615
3.65625	12.8698
3.66797	12.4261
3.67969	11.8343
3.69141	11.2426
3.70313	7.1005
3.71484	6.8047
3.72656	6.5089
3.73828	6.2131
3.75	-14.3491
3.76172	-14.3491
3.77344	-14.9408
3.78516	-15.5325
3.79688	-16.1243
3.80859	-25.7397
3.82031	-25.7396
3.83203	-25.7397
3.84375	-25.7397
3.85547	-25.7396
3.86719	-22.929
3.87891	-25.148
3.89063	-25.2959
3.90234	-25.4438
3.91406	-25.5918
3.92578	-25.7397
3.9375	-29.4379
3.94922	-27.8107
3.96094	-27.6628
3.97266	-27.5148
3.98438	-27.3669
3.99609	-16.2722
4.00781	-16.2722
4.01953	-16.2721
4.03125	-16.1242
4.04297	-16.1243
4.05469	-16.8639
4.06641	3.9941
4.07813	4.142
4.08984	4.4379
4.10156	4.7337
4.11328	11.6864
4.125	6.6568
4.13672	6.6568
4.14844	6.6568
4.16016	6.6568
4.17188	9.0237
4.18359	13.3136
4.19531	13.4615
4.20703	13.6095
4.21875	13.7574
4.23047	14.645
4.24219	11.0946
4.25391	11.0947
4.26563	11.0947
4.27734	11.0946
4.28906	11.0947
4.30078	9.7633
4.3125	10.6509
4.32422	10.9467
4.33594	11.2426
4.34766	11.5385
4.35938	12.426
4.37109	12.4261
4.38281	12.4261
4.39453	12.426
4.40625	12.426
4.41797	9.6154
4.42969	9.6154
4.44141	9.6154
4.45313	9.6154
4.46484	9.6154
4.47656	10.355
4.48828	10.355
4.5	10.355
4.51172	10.3551
4.52344	10.2071
4.53516	10.2071
4.54688	10.0592
4.55859	9.7633
4.57031	9.4674
4.58203	9.1716
4.59375	6.6568
4.60547	6.3609
4.61719	6.0651
4.62891	5.7693
4.64063	5.4733
4.65234	5.1775
4.66406	-9.9113
4.67578	-10.0592
4.6875	-10.3551
4.69922	-10.6509
4.71094	-10.9468
4.72266	-18.3432
4.73438	-16.8639
4.74609	-16.8639
4.75781	-16.8639
4.76953	-16.8639
4.78125	-14.0533
4.79297	-14.0533
4.80469	-14.0532
4.81641	-14.0532
4.82813	-13.9053
4.83984	-16.1242
4.85156	-16.1242
4.86328	-16.1243
4.875	-16.1243
4.88672	-16.1242
4.89844	-16.1243
4.91016	-5.7692
4.92188	-5.4734
4.93359	-5.1775
4.94531	-4.8817
4.95703	-0.8875
4.96875	7.2486
4.98047	7.1006
4.99219	6.9527
5.00391	6.8048
5.01563	6.6568
5.02734	6.6568
5.03906	2.9586
5.05078	2.9585
5.0625	2.8106
5.07422	2.8107
5.08594	0.7396
5.09766	1.0355
5.10938	1.3314
5.12109	1.6272
5.13281	1.9231
5.14453	5.1775
5.15625	5.1776
5.16797	5.1775
5.17969	5.1775
5.19141	5.1776
5.20313	7.3964
5.21484	7.3964
5.22656	7.3965
5.23828	7.3964
5.25	7.3964
5.26172	5.9172
5.27344	5.9171
5.28516	5.7692
5.29688	5.7693
5.30859	5.7692
5.32031	4.4379
5.33203	4.4378
5.34375	4.2899
5.35547	4.142
5.36719	3.9941
5.37891	3.8461
5.39063	2.071
5.40234	1.7752
5.41406	1.4792
5.42578	1.1834
5.4375	0.8876
5.44922	-5.7692
5.46094	-5.9171
5.47266	-5.9172
5.48438	-5.9172
5.49609	-5.9171
5.50781	-16.1243
5.51953	-16.1242
5.53125	-16.1242
5.54297	-16.1243
5.55469	-16.1243
5.56641	-4.4378
5.57813	0.1479
5.58984	0.4438
5.60156	0.7397
5.61328	1.0355
5.625	5.0295
5.63672	-0.8876
5.64844	-1.1834
5.66016	-1.4793
5.67188	-1.7752
5.68359	-5.7693
5.69531	-4.2899
5.70703	-3.9941
5.71875	-3.6983
5.73047	-3.4023
5.74219	-3.1065
5.75391	3.5502
5.76563	3.6982
5.77734	3.6982
5.78906	3.6982
5.80078	3.6983
5.8125	0.5918
5.82422	0.5917
5.83594	0.7396
5.84766	0.8876
5.85938	1.1834
5.87109	-2.9586
5.88281	-2.9586
5.89453	-2.9585
5.90625	-2.9586
5.91797	-2.9586
5.92969	-1.4793
5.94141	-1.4793
5.95313	-1.4793
5.96484	-1.4793
5.97656	-1.3313
5.98828	2.219
6	2.5148
6.01172	2.8106
6.02344	3.1066
6.03516	3.4024
6.04688	7.1006
6.05859	7.3964
6.07031	7.6923
6.08203	7.9882
6.09375	8.284
6.10547	10.6509
6.11719	10.7988
6.12891	10.9468
6.14063	10.9468
6.15234	10.9467
6.16406	10.9467
6.17578	11.6864
6.1875	10.355
6.19922	10.3551
6.21094	10.355
6.22266	10.355
6.23438	7.3965
6.24609	7.1006
6.25781	6.8047
6.26953	6.5089
6.28125	6.213
6.29297	-3.8461
6.30469	-4.142
6.31641	-4.4379
6.32813	-5.0296
6.33984	-5.3255
6.35156	-25.7397
6.36328	-26.1834
6.375	-26.4793
6.38672	-26.7751
6.39844	-26.9231
6.41016	-30.0296
6.42188	-23.5207
6.43359	-23.5207
6.44531	-23.5207
6.45703	-23.5207
6.46875	-23.5207
6.48047	-28.8462
6.49219	-29.142
6.50391	-29.4379
6.51563	-29.7337
6.52734	-30.0296
6.53906	-27.071
6.55078	-26.7752
6.5625	-26.4793
6.57422	-26.1834
6.58594	-25.8876
6.59766	-15.0888
6.60938	-15.3846
6.62109	-15.0888
6.63281	-14.6449
6.64453	-14.2012
6.65625	10.355
6.66797	10.6509
6.67969	10.9468
6.69141	11.5385
6.70313	11.8343
6.71484	18.1952
6.72656	11.2426
6.73828	11.5385
6.75	11.8343
6.76172	12.1301
6.77344	12.4261
6.78516	22.781
6.79688	22.7811
6.80859	22.7811
6.82031	22.781
6.83203	22.781
6.84375	16.4201
6.85547	16.716
6.86719	17.0118
6.87891	17.3077
6.89063	17.6036
6.90234	19.8225
6.91406	19.8225
6.92578	19.8224
6.9375	19.8225
6.94922	19.8225
6.96094	13.1656
6.97266	13.3136
6.98438	13.4615
6.99609	13.6094
7.00781	13.7574
7.01953	15.3846
7.03125	15.3846
7.04297	15.3846
7.05469	15.3847
7.06641	15.5326
7.07813	15.5325
7.08984	11.0946
7.10156	11.2426
7.11328	11.0947
7.125	10.6508
7.13672	10.355
7.14844	7.1006
7.16016	6.8048
7.17188	6.5088
7.18359	6.213
7.19531	3.8462
7.20703	3.5503
7.21875	3.2544
7.23047	2.9586
7.24219	2.6627
7.25391	2.3668
7.26563	-4.5858
7.27734	-4.7338
7.28906	-4.8817
7.30078	-5.0296
7.3125	-5.1775
7.32422	-6.6568
7.33594	-6.6569
7.34766	-6.6568
7.35938	-6.6568
7.37109	-6.6568
7.38281	-2.9586
7.39453	-5.1775
7.40625	-5.1776
7.41797	-5.1775
7.42969	-5.1775
7.44141	-4.4378
7.45313	-4.4378
7.46484	-4.4378
7.47656	-4.4378
7.48828	-4.4378
7.5	-4.4378
7.51172	-4.4378
7.52344	-4.4378
7.53516	-4.4378
7.54688	-4.4378
7.55859	-3.4024
7.57031	-3.5503
7.58203	-3.5503
7.59375	-3.6983
7.60547	-3.8462
7.61719	-3.9941
7.62891	-6.9526
7.64063	5.1775
7.65234	5.1775
7.66406	5.1775
7.67578	5.1776
7.6875	8.5799
7.69922	5.7692
7.71094	5.7693
7.72266	5.7692
7.73438	5.7692
7.74609	6.6568
7.75781	6.9527
7.76953	7.2485
7.78125	7.5444
7.79297	7.8402
7.80469	11.8343
7.81641	11.5385
7.82813	11.2426
7.83984	10.9467
7.85156	10.6509
7.86328	7.3965
7.875	7.1006
7.88672	6.8047
7.89844	6.5089
7.91016	6.2131
7.92187	-1.3314
7.93359	-1.6272
7.94531	-1.923
7.95703	-2.219
7.96875	-2.5148
7.98047	-2.8106
7.99219	-7.9881
8.00391	-7.6923
8.01563	-7.3965
8.02734	-7.1006
8.03906	-6.8047
8.05078	-4.4379
8.0625	-4.1421
8.07422	-3.8461
8.08594	-3.5503
8.09766	-3.2545
8.10938	2.9586
8.12109	3.2544
8.13281	3.5503
8.14453	3.8462
8.15625	4.142
8.16797	5.1775
8.17969	5.4734
8.19141	4.8816
8.20313	4.2899
8.21484	3.6983
8.22656	1.0355
8.23828	0.4438
8.25	0.148
8.26172	-0.148
8.27344	-0.4438
8.28516	-7.1006
8.29688	-7.3964
8.30859	-7.5443
8.32031	-7.6923
8.33203	-7.8402
8.34375	-7.9881
8.35547	-10.355
8.36719	-10.5029
8.37891	-10.6509
8.39063	-10.7988
8.40234	-10.9467
8.41406	-9.6154
8.42578	-9.6154
8.4375	-9.6154
8.44922	-9.6154
8.46094	-9.6154
8.47266	-8.1361
8.48438	-8.1361
8.49609	-8.1361
8.50781	-8.1361
8.51953	-8.1361
8.53125	-6.6569
8.54297	-6.9526
8.55469	-6.361
8.56641	-5.6213
8.57813	-5.1775
8.58984	-4.4379
8.60156	-5.9171
8.61328	-5.9172
8.625	-5.9172
8.63672	-5.9171
8.64844	4.4379
8.66016	4.5858
8.67188	5.0296
8.68359	5.1775
8.69531	5.6213
8.70703	10.9467
8.71875	8.8757
8.73047	8.8758
8.74219	8.8757
8.75391	8.8757
8.76563	8.8758
8.77734	9.0237
8.78906	12.1301
8.80078	12.4261
8.8125	12.7219
8.82422	12.8698
8.83594	18.9349
8.84766	15.8284
8.85938	15.5326
8.87109	15.2367
8.88281	14.9408
8.89453	11.0947
8.90625	11.3906
8.91797	11.6864
8.92969	12.2781
8.94141	12.5739
8.95313	13.9053
8.96484	11.8343
8.97656	11.8344
8.98828	11.8343
9	11.8343
9.01172	9.6153
9.02344	9.6154
9.03516	9.6154
9.04688	9.6154
9.05859	9.6154
9.07031	12.426
9.08203	12.4261
9.09375	12.426
9.10547	12.426
9.11719	12.426
9.12891	12.4261
9.14063	10.503
9.15234	10.503
9.16406	10.503
9.17578	10.503
9.1875	10.503
9.19922	6.6568
9.21094	6.5089
9.22266	6.361
9.23438	6.213
9.24609	6.0651
9.25781	-2.5148
9.26953	-2.3669
9.28125	-2.5148
9.29297	-2.6628
9.30469	-2.8107
9.31641	-13.9054
9.32813	-13.9053
9.33984	-13.9053
9.35156	-13.9053
9.36328	-13.9054
9.375	-11.6864
9.38672	-7.1006
9.39844	-6.8047
9.41016	-6.5089
9.42188	-6.213
9.43359	-1.6272
9.44531	-1.4793
9.45703	-1.4793
9.46875	-1.4793
9.48047	-1.4793
9.49219	-1.4792
9.50391	-4.5858
9.51563	-4.4379
9.52734	-4.29
9.53906	-4.2899
9.55078	-4.2899
9.5625	-1.4793
9.57422	-4.4379
9.58594	-4.4379
9.59766	-4.4378
9.60938	-4.4379
9.62109	-0.7397
9.63281	-3.6982
9.64453	-3.6982
9.65625	-3.6982
9.66797	-3.5502
9.67969	-3.4023
9.69141	-3.5503
9.70313	-3.6982
9.71484	-3.6982
9.72656	-3.6982
9.73828	-3.6982
9.75	-3.6982
9.76172	-3.6982
9.77344	-3.6983
9.78516	-3.6982
9.79688	0
9.80859	0
9.82031	0
9.83203	0
9.84375	0
9.85547	0
9.86719	6.5088
9.87891	6.6568
9.89063	6.6568
9.90234	6.6568
9.91406	6.6568
9.92578	8.7278
9.9375	4.8816
9.94922	5.0296
9.96094	5.1775
9.97266	5.1775
9.98438	4.5858
9.99609	4.4379
10.0078	4.4378
10.0195	4.4379
10.0313	4.4379
10.043	2.9585
10.0547	2.9586
10.0664	2.9586
10.0781	2.9585
10.0898	2.9586
10.1016	2.9586
10.1133	2.071
10.125	2.6627
10.1367	2.8106
10.1484	3.2545
10.1602	1.1834
10.1719	1.1834
10.1836	1.4793
10.1953	1.3313
10.207	1.4793
10.2188	1.4103
10.2305	0
10.2422	0
10.2539	0
10.2656	0
10.2773	0
10.2891	0
10.3008	0
10.3125	0
10.3242	0
10.3359	0
10.3477	-0.7397
10.3594	0
10.3711	0
10.3828	0
10.3945	0.4438
10.4063	1.4793
10.418	0
10.4297	0
10.4414	0
10.4531	0
10.4648	0.5917
10.4766	-0.1479
10.4883	-0.2958
10.5	-0.4438
10.5117	-0.5917
10.5234	-0.2959
10.5352	-0.7397
10.5469	-0.7396
10.5586	-0.7396
10.5703	-0.7397
10.582	-0.7397
10.5938	0
10.6055	0
10.6172	0
10.6289	0
10.6406	0
10.6523	0
10.6641	0
10.6758	0
10.6875	0
10.6992	0
10.7109	0
10.7227	0
10.7344	0
10.7461	0
10.7578	0
10.7695	0
10.7813	0
10.793	0
10.8047	0
10.8164	0
10.8281	0
10.8398	0
10.8516	0
10.8633	0
10.875	0
10.8867	0
10.8984	0
10.9102	0
10.9219	0
10.9336	0
10.9453	0.7396
10.957	0.7396
10.9688	0.5917
10.9805	0.4438
10.9922	0.2958
11.0039	0.1479
11.0156	0
11.0273	-0.1479
11.0391	-0.2959
11.0508	-0.4438
11.0625	-0.5917
11.0742	-1.7751
11.0859	0
11.0977	0
11.1094	0
11.1211	0
11.1328	0
11.1445	0
11.1563	0
11.168	0
11.1797	0
11.1914	0
11.2031	0
11.2148	0
11.2266	0
11.2383	0
11.25	0
11.2617	0
11.2734	0
11.2852	0
11.2969	0
11.3086	0
11.3203	0
11.332	0
11.3438	0
11.3555	0
11.3672	0
11.3789	0
11.3906	0
11.4023	0
11.4141	0
11.4258	0
11.4375	0
11.4492	0
11.4609	0
11.4727	0
11.4844	0
11.4961	0
11.5078	0
11.5195	0
11.5313	0
11.543	0
11.5547	0
11.5664	0
11.5781	0
11.5898	0
11.6016	0
11.6133	0
11.625	0
11.6367	0
11.6484	0
11.6602	0
11.6719	0
11.6836	0
11.6953	0
11.707	0
11.7188	0
11.7305	0
11.7422	0
11.7539	0
11.7656	0
11.7773	0
11.7891	0
11.8008	0
11.8125	0
11.8242	0
11.8359	0
11.8477	0
11.8594	0
11.8711	0
11.8828	0
11.8945	0
11.9063	0
11.918	0
11.9297	0
11.9414	0
11.9531	0
11.9648	0
11.9766	0
11.9883	0
12	0
12.0117	0
12.0234	0
12.0352	0
12.0469	0
12.0586	0
12.0703	0
12.082	0
12.0938	0
12.1055	0
12.1172	0
12.1289	0
12.1406	0
12.1523	0
12.1641	0
12.1758	0
12.1875	0
12.1992	0
12.2109	0
12.2227	0
12.2344	0
12.2461	0
12.2578	0
12.2695	0
12.2813	0
12.293	0
12.3047	0
12.3164	0
12.3281	0
12.3398	0
12.3516	0
12.3633	0
12.375	0
12.3867	0
12.3984	0
12.4102	0
12.4219	0
12.4336	0
12.4453	0
12.457	0
12.4688	0
12.4805	0
12.4922	0
12.5039	0
12.5156	0
12.5273	0
12.5391	0
12.5508	0
12.5625	0
12.5742	0
12.5859	0
12.5977	0
12.6094	0
12.6211	0
12.6328	0
12.6445	0
12.6563	0
12.668	0
12.6797	0
12.6914	0
12.7031	0
12.7148	0
12.7266	0
12.7383	0
12.75	0
12.7617	0
12.7734	0
12.7852	0
12.7969	0
12.8086	0
12.8203	0
12.832	0
12.8438	0
12.8555	0
12.8672	0
12.8789	0
12.8906	0
12.9023	0
12.9141	0
12.9258	0
12.9375	0
12.9492	0
12.9609	0
12.9727	0
12.9844	0
12.9961	0
13.0078	0
13.0195	0
13.0313	0
13.043	0
13.0547	0
13.0664	0
13.0781	0
13.0898	0
13.1016	0
13.1133	0
13.125	0
13.1367	0
13.1484	0
13.1602	0
13.1719	0
13.1836	0
13.1953	0
13.207	0
13.2188	0
13.2305	0
13.2422	0
13.2539	0
13.2656	0
13.2773	0
13.2891	0
13.3008	0
13.3125	0
13.3242	0
13.3359	0
13.3477	0
13.3594	0
13.3711	0
13.3828	0
13.3945	0
13.4063	0
13.418	0
13.4297	0
13.4414	0
13.4531	0
13.4648	0
13.4766	0
13.4883	0
13.5	0
13.5117	0
13.5234	0
13.5352	0
13.5469	0
13.5586	0
13.5703	0
13.582	0
13.5938	0
13.6055	0
13.6172	0
13.6289	0
13.6406	0
13.6523	0
13.6641	0
13.6758	0
13.6875	0
13.6992	0
13.7109	0
13.7227	0
13.7344	0
13.7461	0
13.7578	0
13.7695	0
13.7813	0
13.793	0
13.8047	0
13.8164	0
13.8281	0
13.8398	0
13.8516	0
13.8633	0
13.875	0
13.8867	0
13.8984	0
13.9102	0
13.9219	0
13.9336	0
13.9453	0
13.957	0
13.9688	0
13.9805	0
13.9922	0
14.0039	0
14.0156	0
14.0273	0
14.0391	0
14.0508	0
14.0625	0
14.0742	0
14.0859	0
14.0977	0
14.1094	0
14.1211	0
14.1328	0
14.1445	0
14.1563	0
14.168	0
14.1797	0
14.1914	0
14.2031	0
14.2148	0
14.2266	0
14.2383	0
14.25	0
14.2617	0
14.2734	0
14.2852	0
14.2969	0
14.3086	0
14.3203	0
14.332	0
14.3438	0
14.3555	0
14.3672	0
14.3789	0
14.3906	0
14.4023	0
14.4141	0
14.4258	0
14.4375	0
14.4492	0
14.4609	0
14.4727	0
14.4844	0
14.4961	0
14.5078	0
14.5195	0
14.5313	0
14.543	0
14.5547	0
14.5664	0
14.5781	0
14.5898	0
14.6016	0
14.6133	0
14.625	0
14.6367	0
14.6484	0
14.6602	0
14.6719	0
14.6836	0
14.6953	0
14.707	0
14.7188	0
14.7305	0
14.7422	0
14.7539	0
14.7656	0
14.7773	0
14.7891	0
14.8008	0
14.8125	0
14.8242	0
14.8359	0
14.8477	0
14.8594	0
14.8711	0
14.8828	0
14.8945	0
14.9063	0
14.918	0
14.9297	0
14.9414	0
14.9531	0
14.9648	0
14.9766	0
14.9883	0
15	0
15.0117	0
15.0234	0
15.0352	0
15.0469	0
15.0586	0
